# Supplementary material for: A forecasting tool for a hospital to plan inbound transfers of COVID-19 patients from other regions
Source: BMC Public Health. 2024 Feb 16;24:505. doi: 10.1186/s12889-024-18038-3 (PMC10874054; doi:10.1186/s12889-024-18038-3)
Supplement: Supplementary file 2 — Supplementary Material 2: Spreadsheet Model [file 12889_2024_18038_MOESM2_ESM.xlsx]

## Sheet: multi_unit_model
	Legend/Notation:		C=COVID	Number of arrivals, LOS, etc.
			NC=Non-COVID
											** To Simulate and Generate New Results **
	Use of Tool:		1. Enter data/assumptions about arrival rates and LOS for each patient type in green cells.
			2. Enter size of each ward (number of beds) in blue cells.									Press F9
			3. Choose how you have estimated the LOS (grey cells) using the drop-down menu.
			3. Enter schedule for arrival of external COVID patients each day for the next 7 days in pink cells.4									(Or "Calculate Now" under "Formulas" on a Mac)
			4. Observe performance indicators in yellow cells.
			(Model forecasts probability of being over-capacity and median utilization rate.)
	Inputs		MSICU	UH-M (Acute)	UH-M (SAMU-PC)	CCTC	VH-M (Acute)	VH-M (SAMU-PC)
	Current # COVID in ward		24	29	0	19	23	0		KPIs	Probability of being over capacity (#>beds)
	Current # Non-COVID in ward		14	90	26	12	107	33		Dates	MSICU	UH-M (Acute)	UH-M (SAMU-PC)	CCTC	VH-M (Acute)	VH-M (SAMU-PC)
	Local COVID Arrivals/day		1.6	4	0	1.2	3	0		Today (Day t)	0	0.0125	0	0	0	0.085
	Local Non-COVID Arrivals/day		3.21	11	2	2.6	14	2		Day t+1	0	0	0.095	0	0	0.1375
	LOS COVID patients (days)		7.28	6	34	8.18	6	26		Day t+2	0	0	0.2775	0	0	0.155
	LOS Non-COVID patients (days)		3.05	4	27	3.1	3	21		Day t+3	0	0	0.46	0	0	0.1725
										Day t+4	0	0	0.5075	0	0	0.1675
	LOS Estimates Expressed As:									Day t+5	0	0	0.5575	0	0	0.18
	75th Percentile									Day t+6	0	0	0.585	0	0	0.215
										Day t+7	0	0	0.62	0	0	0.2025
	Decisions		Number of Beds							Percentile	0.5	(Set percentile = 0.5 for median)
			50	111	31	43	147	35
										KPIs	Perentile utilization of occupied beds (total patients)
	Decisions		Covid Outside Arrivals/Day							Dates	MSICU	UH-M (Acute)	UH-M (SAMU-PC)	CCTC	VH-M (Acute)	VH-M (SAMU-PC)
	Today (Day t)		2	2	0	2	1	0		Today (Day t)	0.68	0.900901	0.870968	0.651163	0.666667	0.942857
	Day t+1		2	1	1	2	1	0		Day t+1	0.62	0.756757	0.903226	0.627907	0.530612	0.942857
	Day t+2		2	1	1	2	1	0		Day t+2	0.58	0.657658	0.967742	0.581395	0.435374	0.914286
	Day t+3		2	1	1	2	1	0		Day t+3	0.54	0.594595	1	0.55814	0.37415	0.914286
	Day t+4		2	1	0	2	1	0		Day t+4	0.52	0.54955	1.03226	0.55814	0.333333	0.914286
	Day t+5		2	1	0	2	1	0		Day t+5	0.5	0.513514	1.03226	0.534884	0.319728	0.914286
	Day t+6		2	1	0	2	1	0		Day t+6	0.5	0.486486	1.06452	0.534884	0.29932	0.914286
	Day t+7		2	1	0	2	1	0		Day t+7	0.48	0.468468	1.06452	0.511628	0.292517	0.914286

## Sheet: Simulation
Simulation
	Model	MSICU										Arrivals						LOS Data From Model Inputs
	Time	Covid Arrivals	non-Covid Arrivals	Total Covid #	Total non-Covid #	Covid Departures	non-Covid Departures	Covid # ending	non-Covid # ending	Total # ending		COVID	non-COVID	COVID	non-COVID				LOS COVID patients (days)		7.28	6	34	8.18	6	26			LOS Quantity
	Day t	4	2	28	16	5	6	23	10	33		1.9781	1.56473	2	2				LOS Non-COVID patients (days)		3.05	4	27	3.1	3	21				Mean LOS
	Day t+1	4	3	27	13	9	4	18	9	27		2.07856	3.24271	2	3															Median LOS
	Day t+2	3	3	21	12	5	4	16	8	24		0.953902	2.9908	1	3				75th Percentile											75th Percentile
	Day t+3	2	5	18	13	3	4	15	9	24		0.166489	4.73742	0	5															90th Percentile
	Day t+4	6	4	21	13	7	4	14	9	23		4.0923	4.14196	4	4			Adjusted to remove zeros
	Day t+5	3	0	17	9	0	4	17	5	22		1.29378	-0.602942	1	0				LOS COVID patients (days)		7.28	6	34	8.18	6	26
	Day t+6	5	3	22	8	6	6	16	2	18		2.55366	2.75194	3	3				LOS Non-COVID patients (days)		3.05	4	27	3.1	3	21
	Day t+7	4	8	20	10	3	5	17	5	22		1.9054	7.7588	2	8
																		Exponential parameter lambda if user specifies:				(using CDF F(x)=1-exp(-lambda*x) )
	Model	UH-M (Acute)
	Time	Covid Arrivals	non-Covid Arrivals	Total Covid #	Total non-Covid #	Covid Departures	non-Covid Departures	Covid # ending	non-Covid # ending	Total # ending		COVID	non-COVID	COVID	non-COVID				Mean LOS	0
	Day t	6	8	35	98	7	26	28	72	100		3.83568	8.31214	4	8				LOS COVID patients (days)		0.137363	0.166667	0.0294118	0.122249	0.166667	0.0384615
	Day t+1	2	14	30	86	4	20	26	66	92		1.39804	13.968	1	14				LOS Non-COVID patients (days)		0.327869	0.25	0.037037	0.322581	0.333333	0.047619
	Day t+2	8	10	34	76	10	18	24	58	82		6.92208	10.1398	7	10
	Day t+3	10	11	34	69	6	25	28	44	72		8.8132	10.5659	9	11				Median LOS	0
	Day t+4	7	13	35	57	9	16	26	41	67		5.84068	13.1296	6	13				LOS COVID patients (days)		0.0952125	0.115525	0.0203867	0.0847368	0.115525	0.0266595
	Day t+5	6	4	32	45	7	14	25	31	56		5.00005	3.89289	5	4				LOS Non-COVID patients (days)		0.227261	0.173287	0.0256721	0.223596	0.231049	0.033007
	Day t+6	9	12	34	43	7	15	27	28	55		8.2429	12.1879	8	12
	Day t+7	7	6	34	34	4	14	30	20	50		5.60144	5.70748	6	6				75th Percentile	1
																			LOS COVID patients (days)		0.190425	0.231049	0.0407734	0.169474	0.231049	0.053319
	Model	UH-M (SAMU-PC)																	LOS Non-COVID patients (days)		0.454523	0.346574	0.0513442	0.447192	0.462098	0.066014
	Time	Covid Arrivals	non-Covid Arrivals	Total Covid #	Total non-Covid #	Covid Departures	non-Covid Departures	Covid # ending	non-Covid # ending	Total # ending		COVID	non-COVID	COVID	non-COVID
	Day t	0	0	0	26	0	0	0	26	26		0	-0.0681954	0	0				90th Percentile	0
	Day t+1	1	3	1	29	0	0	1	29	30		0	3.13844	0	3				LOS COVID patients (days)		0.316289	0.383764	0.0677231	0.28149	0.383764	0.088561
	Day t+2	1	5	2	34	0	2	2	32	34		0	5.37756	0	5				LOS Non-COVID patients (days)		0.754946	0.575646	0.0852809	0.742769	0.767528	0.109647
	Day t+3	1	2	3	34	0	1	3	33	36		0	2.35596	0	2
	Day t+4	0	3	3	36	0	3	3	33	36		0	2.58585	0	3				Used Values for lambda
	Day t+5	0	1	3	34	0	2	3	32	35		0	1.36709	0	1						0.190425	0.231049	0.0407734	0.169474	0.231049	0.053319
	Day t+6	0	2	3	34	0	0	3	34	37		0	1.69456	0	2						0.454523	0.346574	0.0513442	0.447192	0.462098	0.066014
	Day t+7	0	3	3	37	0	2	3	35	38		0	3.32864	0	3
																			Calculated Probability of departure in One Day
	Model	CCTC																			0.173392	0.206299	0.0399533	0.155891	0.206299	0.0519225
	Time	Covid Arrivals	non-Covid Arrivals	Total Covid #	Total non-Covid #	Covid Departures	non-Covid Departures	Covid # ending	non-Covid # ending	Total # ending		COVID	non-COVID	COVID	non-COVID						0.365249	0.292893	0.0500484	0.360579	0.370039	0.0638823
	Day t	2	5	21	17	5	6	16	11	27		0.311917	5.16239	0	5
	Day t+1	5	0	21	11	2	3	19	8	27		3.38185	0.483578	3	0				Eliminate values of 0% and 100%					Min Prob Used		0.001
	Day t+2	3	4	22	12	5	4	17	8	25		1.07251	3.50988	1	4				The Excel binomial function will not work with 0% or 100%					Max Prob Used		0.99
	Day t+3	5	3	22	11	4	2	18	9	27		2.71437	2.91832	3	3
	Day t+4	3	4	21	13	3	7	18	6	24		0.764908	3.74821	1	4
	Day t+5	3	4	21	10	1	5	20	5	25		0.661028	3.92528	1	4
	Day t+6	3	6	23	11	5	3	18	8	26		0.92488	6.3787	1	6				Used Values		Probability of a departure next day (LOS<=1)
	Day t+7	5	3	23	11	4	5	19	6	25		2.66461	3.49717	3	3				COVID - Pr(discharge)		0.173392	0.206299	0.0399533	0.155891	0.206299	0.0519225
																			Non-COVID - Pr(discharge)		0.365249	0.292893	0.0500484	0.360579	0.370039	0.0638823
	Model	VH-M (Acute)
	Time	Covid Arrivals	non-Covid Arrivals	Total Covid #	Total non-Covid #	Covid Departures	non-Covid Departures	Covid # ending	non-Covid # ending	Total # ending		COVID	non-COVID	COVID	non-COVID
	Day t	2	16	25	123	5	50	20	73	93		0.768093	15.7246	1	16
	Day t+1	5	15	25	88	6	37	19	51	70		4.01453	14.5145	4	15
	Day t+2	3	15	22	66	3	20	19	46	65		2.02912	15.184	2	15
	Day t+3	3	14	22	60	3	21	19	39	58		2.46658	13.5161	2	14
	Day t+4	3	16	22	55	5	22	17	33	50		1.65275	15.5927	2	16
	Day t+5	6	16	23	49	7	20	16	29	45		5.06451	15.7048	5	16
	Day t+6	3	15	19	44	6	14	13	30	43		2.11007	14.593	2	15
	Day t+7	2	13	15	43	2	14	13	29	42		1.45989	13.0259	1	13
	Model	VH-M (SAMU-PC)
	Time	Covid Arrivals	non-Covid Arrivals	Total Covid #	Total non-Covid #	Covid Departures	non-Covid Departures	Covid # ending	non-Covid # ending	Total # ending		COVID	non-COVID	COVID	non-COVID
	Day t	0	1	0	34	0	1	0	33	33		0	0.780682	0	1
	Day t+1	0	2	0	35	0	1	0	34	34		0	2.44684	0	2
	Day t+2	0	0	0	34	0	3	0	31	31		0	-0.615027	0	0
	Day t+3	0	4	0	35	0	2	0	33	33		0	4.17951	0	4
	Day t+4	0	0	0	33	0	1	0	32	32		0	-0.356117	0	0
	Day t+5	0	1	0	33	0	3	0	30	30		0	1.49125	0	1
	Day t+6	0	3	0	33	0	4	0	29	29		0	3.08366	0	3
	Day t+7	0	2	0	31	0	2	0	29	29		0	2.16353	0	2
	Simulation Model and Results
	Ward	MSICU	UH-M (Acute)	UH-M (SAMU-PC)	CCTC	VH-M (Acute)	VH-M (SAMU-PC)
	Capacity	50	111	31	43	147	35
	Runs	400								1	2	3	4	5	6				1	2	3	4	5	6
	Percentile	0.5							KPIs	Probability of being over capacity (#>beds)								KPIs	Median utilization of occupied beds (total patients)
									Dates	MSICU	UH-M (Acute)	UH-M (SAMU-PC)	CCTC	VH-M (Acute)	VH-M (SAMU-PC)			Dates	MSICU	UH-M (Acute)	UH-M (SAMU-PC)	CCTC	VH-M (Acute)	VH-M (SAMU-PC)
								1	Today (Day t)	0	0.0125	0	0	0	0.085		1	Today (Day t)	0.68	0.900901	0.870968	0.651163	0.666667	0.942857
								2	Day t+1	0	0	0.095	0	0	0.1375		2	Day t+1	0.62	0.756757	0.903226	0.627907	0.530612	0.942857
								3	Day t+2	0	0	0.2775	0	0	0.155		3	Day t+2	0.58	0.657658	0.967742	0.581395	0.435374	0.914286
								4	Day t+3	0	0	0.46	0	0	0.1725		4	Day t+3	0.54	0.594595	1	0.55814	0.37415	0.914286
								5	Day t+4	0	0	0.5075	0	0	0.1675		5	Day t+4	0.52	0.54955	1.03226	0.55814	0.333333	0.914286
								6	Day t+5	0	0	0.5575	0	0	0.18		6	Day t+5	0.5	0.513514	1.03226	0.534884	0.319728	0.914286
								7	Day t+6	0	0	0.585	0	0	0.215		7	Day t+6	0.5	0.486486	1.06452	0.534884	0.29932	0.914286
								8	Day t+7	0	0	0.62	0	0	0.2025		8	Day t+7	0.48	0.468468	1.06452	0.511628	0.292517	0.914286
	Capacity	50	50	50	50	50	50	50	50	111	111	111	111	111	111	111	111	31	31	31	31	31	31	31	31	43	43	43	43	43	43	43	43	147	147	147	147	147	147	147	147	35	35	35	35	35	35	35	35
	Median	34	31	29	27	26	25	25	24	100	84	73	66	61	57	54	52	27	28	30	31	32	32	33	33	28	27	25	24	24	23	23	22	98	78	64	55	49	47	44	43	33	33	32	32	32	32	32	32
	Over Cap	0	0	0	0	0	0	0	0	5	0	0	0	0	0	0	0	0	38	111	184	203	223	234	248	0	0	0	0	0	0	0	0	0	0	0	0	0	0	0	0	34	55	62	69	67	72	86	81
	Percentile	0.68	0.62	0.58	0.54	0.52	0.5	0.5	0.48	0.900901	0.756757	0.657658	0.594595	0.54955	0.513514	0.486486	0.468468	0.870968	0.903226	0.967742	1	1.03226	1.03226	1.06452	1.06452	0.651163	0.627907	0.581395	0.55814	0.55814	0.534884	0.534884	0.511628	0.666667	0.530612	0.435374	0.37415	0.333333	0.319728	0.29932	0.292517	0.942857	0.942857	0.914286	0.914286	0.914286	0.914286	0.914286	0.914286
	Over %	0	0	0	0	0	0	0	0	0.0125	0	0	0	0	0	0	0	0	0.095	0.2775	0.46	0.5075	0.5575	0.585	0.62	0	0	0	0	0	0	0	0	0	0	0	0	0	0	0	0	0.085	0.1375	0.155	0.1725	0.1675	0.18	0.215	0.2025
		MSICU								UH-M (Acute)								UH-M (SAMU-PC)								CCTC								VH-M (Acute)								VH-M (SAMU-PC)
		1	2	3	4	5	6	7	8	1	2	3	4	5	6	7	8	1	2	3	4	5	6	7	8	1	2	3	4	5	6	7	8	1	2	3	4	5	6	7	8	1	2	3	4	5	6	7	8
		Day t	Day t+1	Day t+2	Day t+3	Day t+4	Day t+5	Day t+6	Day t+7	Day t	Day t+1	Day t+2	Day t+3	Day t+4	Day t+5	Day t+6	Day t+7	Day t	Day t+1	Day t+2	Day t+3	Day t+4	Day t+5	Day t+6	Day t+7	Day t	Day t+1	Day t+2	Day t+3	Day t+4	Day t+5	Day t+6	Day t+7	Day t	Day t+1	Day t+2	Day t+3	Day t+4	Day t+5	Day t+6	Day t+7	Day t	Day t+1	Day t+2	Day t+3	Day t+4	Day t+5	Day t+6	Day t+7
		33	27	24	24	23	22	18	22	100	92	82	72	67	56	55	50	26	30	34	36	36	35	37	38	27	27	25	27	24	25	26	25	93	70	65	58	50	45	43	42	33	34	31	33	32	30	29	29
	1	35	36	32	28	25	25	26	23	100	88	79	67	75	64	65	56	26	30	32	36	35	34	33	32	31	28	30	29	24	22	20	18	99	79	57	55	44	42	34	41	35	35	38	39	39	38	36	32
	2	38	32	30	23	22	20	27	22	98	74	68	58	57	58	60	60	26	25	26	28	28	29	27	28	28	28	25	20	23	25	27	27	98	84	77	58	54	44	40	48	32	31	32	32	32	31	31	30
	3	37	35	34	27	25	17	17	16	105	89	69	59	59	54	40	44	25	25	30	33	36	38	37	36	29	26	27	24	22	20	22	25	102	89	79	65	48	51	54	44	30	28	26	26	25	23	21	19
	4	36	32	29	28	29	31	29	26	100	94	68	47	41	44	46	41	28	30	34	35	33	33	33	33	25	28	28	26	25	20	19	21	104	76	65	58	59	48	41	41	30	27	25	26	23	22	23	25
	5	34	31	35	28	29	27	25	27	98	84	77	63	66	60	58	52	28	31	30	30	30	31	35	33	28	24	25	24	30	25	24	25	96	73	59	50	38	38	41	37	31	33	30	25	23	22	21	23
	6	36	32	30	33	25	26	26	29	100	82	77	61	66	69	69	54	26	27	25	26	27	28	30	27	32	28	23	23	19	22	23	23	106	83	65	54	52	47	47	47	33	33	34	34	35	35	36	35
	7	35	31	27	28	28	28	23	21	95	79	73	61	62	53	53	51	26	25	25	24	24	25	28	26	29	29	29	25	23	20	27	31	101	73	66	59	54	40	41	39	33	32	29	26	28	27	27	27
	8	34	31	33	31	33	30	32	31	94	79	75	72	64	65	59	62	23	29	29	34	34	36	36	39	28	29	27	27	28	25	27	26	84	64	54	59	55	50	53	49	33	31	31	32	33	35	33	32
	9	32	26	24	20	21	24	23	18	95	83	74	66	65	56	61	55	29	31	35	41	43	42	41	42	27	24	23	18	15	14	16	20	89	59	59	51	38	35	44	44	32	29	28	28	25	24	23	23
	10	31	33	33	27	27	24	20	23	91	78	65	67	59	65	60	58	30	29	32	33	31	29	29	26	27	27	24	24	23	22	22	26	93	76	63	54	49	48	51	45	33	31	30	31	33	29	29	31
	11	29	28	28	28	32	24	24	27	101	98	85	77	68	71	59	56	25	30	31	30	34	33	33	34	26	21	25	25	23	23	22	22	111	94	77	61	49	47	46	50	36	34	36	34	35	34	34	37
	12	32	29	28	29	28	29	24	23	104	88	73	66	55	60	52	48	29	32	33	38	39	37	37	36	29	32	26	21	17	17	21	21	90	70	64	59	61	49	48	45	31	31	29	27	26	27	26	26
	13	38	28	26	27	26	28	21	23	94	86	75	65	61	65	53	53	26	30	32	34	33	35	35	38	35	28	30	26	34	32	31	35	95	67	64	49	51	43	44	36	32	32	31	32	33	32	31	29
	14	32	30	34	36	33	35	34	29	103	83	74	63	58	50	50	53	28	26	28	27	29	30	33	33	28	21	27	27	22	20	22	21	95	76	71	56	50	49	46	42	32	29	26	26	24	23	24	25
	15	34	33	27	25	23	27	26	24	95	79	77	67	63	57	47	48	27	27	29	33	36	37	38	37	26	19	22	23	18	18	16	19	99	73	56	61	50	45	34	30	36	32	32	32	30	30	28	28
	16	29	30	30	24	27	27	23	24	106	98	95	74	70	68	64	64	28	30	34	38	38	40	38	37	24	22	24	21	19	18	16	17	101	72	62	41	42	48	45	50	35	33	31	30	28	26	26	25
	17	33	29	29	23	18	20	24	22	98	82	72	70	58	46	44	51	28	30	31	34	32	33	29	31	25	25	22	21	17	17	16	16	95	82	67	71	54	41	45	35	30	29	30	31	28	30	31	31
	18	35	28	30	24	25	18	19	19	96	89	82	72	62	61	67	61	26	27	32	36	37	39	40	40	25	28	22	21	21	21	24	22	98	76	71	60	57	48	43	46	34	33	31	32	33	32	30	32
	19	33	29	22	19	20	21	21	18	99	79	76	60	57	51	44	43	29	28	27	30	28	31	32	32	33	31	25	22	22	21	21	23	95	83	66	49	42	42	39	42	36	35	34	33	30	28	29	32
	20	38	33	31	36	29	24	27	27	99	82	67	65	66	67	67	66	24	25	26	26	26	31	29	30	28	26	24	23	23	19	20	23	102	77	64	54	58	57	55	53	30	28	27	25	25	28	29	29
	21	31	27	26	23	26	26	25	22	95	93	79	75	78	71	72	67	26	27	28	29	31	32	29	29	29	27	28	27	27	26	24	22	94	74	56	45	47	47	44	32	33	32	29	30	29	31	31	35
	22	36	38	32	31	27	28	26	19	93	88	78	63	61	61	53	59	24	27	29	31	36	35	35	36	25	21	20	22	25	23	19	20	90	74	51	49	48	48	48	45	36	33	33	34	34	33	31	32
	23	33	26	25	25	26	28	24	24	100	92	76	66	56	57	56	51	27	28	29	30	31	31	31	29	30	27	23	22	23	20	20	24	103	81	64	55	49	51	51	41	33	33	34	33	35	35	37	37
	24	34	32	30	29	28	30	31	31	103	79	69	61	55	51	52	52	27	31	35	36	35	32	34	35	31	30	29	32	31	29	28	29	98	69	58	51	45	45	41	40	34	36	35	35	34	32	30	33
	25	34	32	29	30	26	27	25	29	98	91	78	58	45	43	37	38	24	24	24	28	29	31	32	32	26	24	23	25	20	22	19	20	98	69	55	47	44	50	42	41	33	33	32	30	30	29	32	33
	26	39	34	26	22	22	22	22	22	106	90	81	71	66	59	52	55	28	29	28	31	32	32	34	35	27	24	22	19	20	27	26	22	95	80	69	58	49	47	41	39	34	33	31	32	35	33	33	33
	27	36	31	32	24	25	28	26	29	97	74	72	64	69	61	52	45	27	30	31	33	34	35	35	34	30	24	24	25	26	26	23	24	100	79	78	54	49	47	48	49	34	35	34	34	33	32	32	31
	28	31	32	28	26	28	25	21	20	108	88	77	67	64	70	63	60	26	29	26	27	30	29	30	30	31	32	27	30	33	35	30	29	105	84	75	63	55	46	48	51	31	33	29	26	26	30	28	26
	29	30	29	25	25	25	24	22	19	106	89	78	70	59	54	50	53	29	32	33	33	33	38	38	41	28	27	23	20	21	20	20	16	111	87	70	63	57	52	49	46	32	31	31	28	27	27	27	27
	30	30	27	24	26	32	31	25	24	99	89	80	68	62	66	61	60	28	28	31	31	31	33	32	30	32	28	23	23	21	17	17	19	108	85	66	54	56	48	46	36	33	33	32	31	33	35	37	40
	31	30	26	26	24	26	26	25	22	97	88	72	60	53	49	56	58	26	26	30	32	30	32	33	31	27	26	24	22	21	20	23	22	99	75	70	62	47	43	47	38	31	32	31	29	30	31	29	30
	32	34	35	26	24	23	20	21	23	99	93	79	74	66	64	59	57	29	30	28	30	32	32	31	33	24	26	24	24	29	30	27	30	95	75	60	52	44	36	29	38	35	36	38	33	29	30	29	29
	33	31	30	28	36	31	30	25	27	91	69	59	61	57	50	50	55	31	32	35	38	38	40	43	43	27	29	27	23	20	20	23	22	89	80	54	39	35	30	33	34	30	30	31	32	35	32	33	32
	34	37	27	25	29	28	28	27	29	104	80	66	63	63	57	52	39	26	28	30	31	34	34	34	31	28	24	23	24	24	23	23	22	99	73	59	57	54	48	46	42	34	34	34	36	32	32	34	35
	35	29	27	30	30	27	27	28	27	114	88	78	75	65	52	50	51	28	30	27	27	29	28	27	26	27	24	21	28	25	20	18	22	101	79	73	62	51	49	51	52	32	30	35	34	32	32	34	37
	36	34	34	34	32	25	24	22	27	99	94	80	70	59	54	50	45	27	26	30	29	30	30	28	26	28	29	28	29	28	25	24	23	102	76	59	57	51	48	48	32	34	34	34	34	36	38	36	37
	37	31	28	26	28	32	31	26	29	96	77	80	66	54	50	52	46	28	30	33	34	32	35	36	34	25	22	23	22	28	23	21	20	92	82	60	49	32	27	38	33	33	31	28	27	25	27	30	26
	38	33	26	26	29	27	26	28	27	97	83	66	63	63	54	56	55	25	27	31	33	33	33	31	34	29	26	25	24	18	20	19	19	95	90	65	60	52	42	41	42	31	33	33	30	32	26	25	23
	39	27	23	23	23	26	32	28	24	92	76	60	53	48	47	47	49	29	31	33	37	36	36	37	39	25	24	26	21	24	22	18	17	103	87	73	65	59	53	46	46	33	34	32	33	31	33	34	34
	40	34	40	34	34	30	29	24	21	103	87	75	66	60	53	51	53	26	29	28	27	29	30	32	37	32	28	25	25	25	25	28	26	98	70	57	56	44	43	33	43	31	33	36	36	33	33	33	34
	41	35	27	24	19	19	18	19	24	104	92	84	80	69	59	62	63	28	30	35	39	42	44	44	44	29	32	29	30	27	27	24	21	91	70	60	50	51	47	41	44	34	31	30	33	33	31	29	29
	42	30	30	29	22	27	26	25	25	90	83	65	58	57	53	56	50	29	30	29	31	28	30	31	30	32	27	28	27	25	27	22	21	90	64	51	48	42	39	37	34	32	35	35	35	33	36	37	32
	43	32	26	25	29	28	25	25	27	103	80	79	68	70	63	49	46	28	25	27	29	29	27	26	28	29	26	30	28	28	30	32	33	104	75	66	49	40	36	37	41	34	32	29	27	28	30	32	35
	44	33	33	30	30	24	25	19	22	93	80	71	61	52	50	54	42	28	31	31	30	28	28	28	28	28	32	27	28	25	19	21	17	97	80	69	63	60	50	44	48	35	35	37	36	34	35	32	34
	45	25	22	27	26	24	23	23	26	109	98	91	85	77	77	66	54	27	31	30	31	32	31	29	32	28	28	26	26	25	26	25	29	95	90	75	53	42	38	35	32	30	33	34	33	33	35	35	33
	46	27	28	28	25	24	25	23	19	105	94	74	73	71	70	66	53	27	30	31	31	32	33	31	32	28	24	25	25	27	26	22	28	96	77	62	55	48	44	43	39	34	35	36	39	40	41	42	44
	47	36	33	34	34	32	29	29	31	103	92	82	68	56	57	59	58	24	29	26	28	26	27	26	26	27	25	22	21	23	18	20	15	98	76	65	56	42	48	43	47	33	33	32	32	31	30	26	26
	48	28	28	24	24	19	18	21	21	109	94	80	64	63	67	71	60	27	29	32	36	37	35	37	38	26	24	24	25	19	18	20	20	100	81	80	67	57	56	58	57	31	30	30	29	28	28	31	31
	49	37	33	27	26	29	27	27	30	102	81	67	60	54	52	51	56	27	32	35	34	33	35	38	41	26	26	27	29	27	27	27	28	98	75	64	61	59	51	45	41	32	31	36	34	31	31	32	32
	50	35	31	33	32	31	29	28	28	93	77	65	58	50	53	48	47	28	28	29	30	31	33	35	35	25	27	29	26	29	27	29	26	103	81	65	54	50	42	45	46	33	32	31	33	36	36	34	36
	51	32	29	27	29	26	25	23	24	102	86	82	75	69	58	56	55	26	27	31	32	32	34	35	35	31	31	26	27	28	21	21	20	99	70	57	56	50	45	42	32	31	30	30	28	29	32	31	34
	52	35	28	22	23	20	18	24	23	95	85	78	65	73	70	61	55	30	33	32	34	32	32	31	32	27	26	23	20	18	19	18	22	102	87	74	68	59	47	37	44	31	30	31	32	30	30	32	31
	53	34	31	36	27	24	21	23	24	98	81	73	69	62	62	63	58	25	27	28	30	27	27	28	28	32	29	26	25	25	21	22	21	101	71	61	60	56	56	49	44	36	36	35	34	36	37	39	37
	54	28	29	24	25	26	24	20	22	101	90	71	69	64	54	50	49	26	29	33	36	35	35	35	34	32	29	24	25	25	23	21	20	94	75	62	57	61	51	48	47	36	31	31	35	32	30	30	29
	55	32	29	21	24	23	22	27	29	92	82	70	59	55	52	52	55	28	28	28	27	29	28	32	33	30	32	29	30	27	27	24	24	113	85	72	55	59	55	42	37	35	33	33	34	32	32	34	36
	56	29	31	31	31	29	27	29	30	98	93	76	72	71	62	64	50	22	24	25	28	30	31	33	35	31	31	29	29	28	29	23	20	105	85	66	47	46	58	51	50	32	32	37	36	39	41	40	40
	57	32	27	23	22	26	28	32	31	98	81	74	66	55	51	39	40	28	32	33	35	31	31	32	33	22	21	19	21	22	22	23	26	112	90	77	59	53	58	56	51	30	31	34	32	35	35	36	32
	58	30	32	27	26	30	30	30	31	93	81	68	61	60	54	55	56	28	27	28	28	32	31	34	32	26	24	28	26	27	29	30	27	90	63	48	45	38	34	36	33	34	32	34	34	31	30	30	29
	59	32	24	20	21	24	23	20	20	95	81	67	55	55	53	51	47	28	32	33	35	35	33	37	37	30	29	23	20	21	22	22	24	100	83	79	65	55	57	47	45	36	34	33	34	33	36	36	34
	60	29	31	31	27	23	23	24	25	105	87	75	67	60	51	49	46	25	26	25	26	25	23	24	25	25	24	22	26	28	24	28	25	107	74	62	56	55	45	45	41	35	35	34	31	31	28	27	22
	61	32	28	27	26	27	24	28	24	100	85	78	65	54	50	46	44	25	24	27	30	31	31	30	31	29	28	26	31	27	28	24	25	100	79	62	51	40	43	41	45	29	29	30	32	33	38	34	31
	62	36	33	32	31	30	30	31	29	109	91	82	81	70	59	62	58	27	27	31	35	36	38	40	40	31	28	21	20	21	18	20	20	93	71	62	47	45	47	48	39	35	30	32	33	34	38	36	36
	63	36	36	35	32	28	24	23	21	95	74	74	75	71	63	60	55	27	31	34	33	35	37	36	35	26	22	20	21	22	27	26	27	96	79	62	52	42	43	52	57	37	35	32	33	32	28	28	28
	64	37	34	28	30	27	27	28	31	95	83	82	70	63	59	52	53	26	29	30	31	29	26	30	29	33	27	27	25	27	22	25	29	103	78	70	57	47	44	43	37	31	32	34	32	34	34	33	33
	65	38	34	35	31	33	30	29	30	100	84	69	56	58	52	55	52	29	28	33	37	38	36	36	36	25	27	28	26	26	31	28	25	85	67	58	48	46	48	48	51	34	33	31	31	33	30	30	31
	66	39	32	32	33	32	32	23	27	102	87	79	74	69	62	57	52	27	29	28	31	31	32	35	32	25	20	23	24	23	25	22	22	86	66	58	49	46	41	41	37	33	32	34	32	32	33	27	24
	67	34	32	29	31	28	32	32	31	95	84	80	70	70	56	51	52	25	26	27	29	27	26	30	29	29	29	29	25	28	23	21	18	92	69	63	49	44	42	44	45	33	31	31	29	29	26	28	26
	68	34	24	26	30	25	24	25	22	102	88	73	69	70	57	58	59	26	26	28	30	31	31	34	38	33	28	27	26	29	29	28	21	99	78	67	53	45	41	45	39	34	34	34	35	33	35	31	31
	69	30	29	28	31	27	29	23	23	96	76	67	71	62	63	62	63	25	25	26	25	28	32	33	34	24	23	20	20	27	26	27	22	102	92	68	56	53	52	49	46	29	26	29	32	30	31	31	29
	70	26	21	20	25	28	33	30	28	89	76	64	60	55	53	55	52	27	29	31	31	29	28	28	26	30	27	27	25	26	27	24	21	88	72	56	51	52	47	44	37	35	34	31	34	33	35	34	37
	71	33	31	25	27	31	28	26	22	103	87	73	70	74	68	64	55	25	26	27	28	29	31	30	28	29	25	21	15	15	16	21	24	89	76	63	56	44	44	31	35	30	32	30	30	29	30	28	29
	72	29	22	25	30	31	27	29	28	98	92	86	75	72	63	61	53	27	30	31	32	31	33	35	35	28	26	27	29	27	27	25	23	96	82	69	53	49	50	46	42	33	31	29	27	28	27	26	27
	73	33	33	32	27	29	26	25	23	98	71	67	55	51	55	53	61	27	31	33	34	36	37	37	34	29	30	25	28	21	21	21	20	102	89	75	65	64	60	60	52	38	37	35	36	37	31	29	29
	74	34	32	27	24	30	27	28	31	106	86	75	68	70	50	49	52	27	28	32	35	35	34	35	38	26	27	21	21	21	18	19	17	85	70	52	44	39	42	40	37	35	34	35	33	32	28	29	30
	75	35	29	29	26	26	27	28	27	88	81	66	61	50	45	44	53	25	27	31	28	28	31	33	33	28	29	27	23	22	18	17	15	98	80	60	52	45	36	34	30	33	32	32	30	30	32	28	31
	76	38	31	31	26	29	25	24	21	96	87	64	60	53	49	51	52	27	24	24	27	29	30	34	35	28	25	23	26	26	27	24	19	89	82	68	54	41	43	41	35	32	33	30	30	28	27	29	31
	77	32	29	29	27	25	24	27	24	98	83	66	63	61	51	46	40	26	28	29	33	30	29	28	29	29	22	23	23	21	19	20	20	95	75	62	58	64	57	53	56	33	32	30	26	26	27	30	29
	78	39	35	29	26	21	20	25	20	95	76	66	58	61	59	52	47	25	24	26	24	28	27	32	32	33	28	26	25	29	23	23	28	91	86	60	52	37	35	35	28	33	31	30	31	32	29	30	30
	79	36	30	21	22	19	22	24	22	97	75	68	60	52	54	48	46	30	31	31	33	31	32	32	34	28	26	25	26	30	29	28	27	100	86	73	58	56	51	53	56	32	34	32	30	29	29	27	27
	80	38	33	32	29	27	29	28	25	101	86	75	75	69	69	64	56	28	29	32	35	34	35	40	39	27	27	22	24	19	19	18	22	103	82	72	58	58	53	37	39	34	36	34	36	34	31	28	26
	81	28	28	24	27	32	25	24	27	102	82	72	72	71	69	63	60	28	31	33	35	34	35	34	34	34	30	26	26	31	28	24	27	101	75	62	51	49	45	41	48	31	31	31	32	33	32	27	27
	82	38	32	26	25	26	28	27	26	97	86	73	70	70	63	60	56	28	30	30	30	30	30	30	31	31	32	30	27	26	29	22	20	89	70	58	53	39	40	51	48	31	34	36	36	34	29	29	30
	83	35	34	28	22	26	22	23	23	102	74	62	56	51	55	50	43	29	33	36	39	39	41	44	43	28	23	19	20	28	22	23	22	105	79	62	57	55	47	41	35	35	35	37	35	34	35	38	37
	84	35	30	33	28	28	24	16	17	99	84	76	70	60	60	55	56	25	27	27	30	27	27	26	26	29	27	25	22	16	19	18	19	96	75	57	56	48	55	46	45	33	32	31	29	30	31	32	33
	85	26	31	28	30	25	25	25	26	98	80	65	61	51	49	55	47	22	23	26	27	28	30	31	36	29	22	19	19	20	20	20	17	107	84	64	55	58	45	48	41	30	31	29	27	28	26	28	29
	86	32	26	26	25	29	28	30	27	101	82	71	74	66	55	50	53	26	27	30	34	35	34	34	33	27	27	30	26	28	28	20	22	82	68	54	50	51	46	46	43	34	31	33	32	31	32	30	32
	87	30	28	29	26	23	26	26	25	89	72	73	62	54	56	54	54	26	27	29	30	28	31	33	34	27	24	19	23	22	22	25	19	106	80	72	64	46	40	38	41	31	31	29	29	30	32	31	32
	88	36	36	35	28	29	26	24	20	108	89	80	74	66	67	61	48	25	27	31	34	35	36	35	35	27	27	25	26	27	29	28	29	93	75	62	53	39	35	41	39	35	31	32	37	33	33	36	36
	89	31	30	27	25	29	23	24	24	96	82	75	64	57	44	43	53	31	37	33	37	35	32	33	31	28	26	26	19	15	17	16	19	89	65	51	50	55	55	56	53	36	36	38	39	40	38	38	38
	90	29	28	27	28	31	25	29	22	102	83	67	62	50	46	41	41	28	27	28	28	28	32	35	34	28	27	32	32	27	28	27	30	93	77	60	53	47	39	39	42	35	35	37	34	32	30	32	35
	91	35	33	30	27	29	27	24	24	111	91	70	65	57	46	47	45	27	31	35	38	38	38	35	36	24	23	23	22	23	21	20	20	100	80	68	51	46	41	43	41	33	32	32	30	31	32	31	32
	92	36	29	23	22	26	31	32	22	101	82	81	70	72	63	51	56	28	31	33	37	37	41	41	45	30	28	27	25	24	28	25	21	103	88	76	59	46	48	47	40	32	33	36	35	37	35	37	38
	93	35	33	28	30	30	28	27	29	93	90	77	74	72	66	60	55	27	28	26	26	27	27	29	28	28	31	32	27	26	27	26	24	94	84	71	59	52	53	45	45	33	36	34	33	33	34	30	26
	94	32	31	28	27	24	19	17	19	95	82	71	61	57	65	57	64	25	27	24	27	27	27	26	29	24	27	24	22	23	20	25	21	83	48	42	39	37	32	32	36	32	34	32	34	33	33	32	29
	95	35	36	31	31	32	30	23	18	106	96	86	76	71	52	36	38	27	27	29	33	31	32	29	28	32	33	32	30	30	30	25	27	92	85	64	57	47	42	42	39	33	33	31	33	33	33	34	35
	96	36	28	26	28	24	24	29	23	103	86	82	67	64	58	53	46	26	27	28	32	31	31	29	31	26	22	22	22	22	21	22	24	101	80	61	57	47	45	45	47	30	30	31	32	28	29	27	27
	97	37	30	32	28	24	22	21	22	96	79	66	62	41	39	47	47	30	32	32	33	33	32	30	31	23	22	22	19	20	22	24	19	109	86	57	45	42	35	32	31	35	36	36	37	35	34	33	33
	98	36	29	26	26	25	23	24	26	105	79	68	58	51	49	46	46	26	26	27	27	24	24	26	27	31	28	27	25	25	22	19	21	87	67	61	61	49	46	45	45	37	37	39	40	39	37	41	42
	99	33	24	21	20	22	24	22	26	108	90	67	52	47	48	51	51	27	25	26	29	30	29	28	28	27	27	24	25	26	25	22	21	90	69	56	51	48	46	50	44	30	32	34	37	37	34	34	34
	100	36	32	31	29	29	25	25	28	102	90	80	69	69	63	55	52	26	24	27	25	25	27	28	26	29	24	21	21	23	30	30	27	92	71	67	53	53	50	47	45	36	37	35	34	34	34	34	36
	101	27	27	29	26	22	22	21	27	99	88	85	73	58	44	40	47	24	25	25	26	24	26	26	26	29	27	24	27	25	24	24	24	117	93	77	70	58	50	48	44	34	36	35	32	30	30	31	32
	102	33	34	31	26	24	24	27	24	91	77	64	60	55	57	56	49	26	27	32	31	34	36	37	38	26	25	23	24	21	16	21	15	109	93	79	68	66	56	49	40	35	36	32	32	35	33	33	35
	103	31	27	28	25	26	25	32	27	90	81	64	60	58	54	48	48	27	25	28	26	26	26	28	29	31	26	25	25	22	21	20	17	91	74	70	58	47	46	44	43	35	37	35	36	36	39	38	34
	104	31	27	24	17	17	19	18	20	105	97	78	71	61	65	59	60	27	24	23	25	25	26	24	26	24	25	25	27	26	19	20	20	102	70	67	51	49	53	50	46	32	35	35	37	33	34	38	36
	105	29	27	26	25	25	23	27	23	92	78	76	68	63	56	52	46	23	27	30	34	38	38	39	39	25	21	19	23	16	16	18	21	84	74	64	60	57	54	46	44	34	33	35	32	31	32	31	28
	106	33	26	25	25	22	22	22	20	92	67	68	66	53	50	50	52	23	21	22	23	23	23	26	26	28	26	27	27	24	22	17	19	97	76	65	56	60	50	45	46	32	33	36	33	35	32	31	30
	107	31	25	27	25	26	22	26	26	91	80	77	69	58	56	56	51	28	28	30	31	29	29	29	29	30	29	28	22	21	21	18	19	107	90	69	66	65	58	60	53	30	33	31	31	33	34	33	32
	108	33	31	29	24	22	26	27	27	100	76	70	70	54	57	57	58	26	28	30	29	33	37	37	35	25	26	27	25	25	24	23	22	104	82	62	60	62	52	51	51	30	28	29	27	30	30	30	31
	109	32	31	25	21	25	23	22	16	103	88	70	66	56	47	46	48	24	25	25	27	29	26	25	27	25	26	19	19	23	23	22	23	94	85	72	71	63	56	52	47	33	33	34	34	32	30	29	30
	110	34	32	28	23	21	22	22	23	102	80	76	65	60	57	50	53	26	27	26	27	28	30	27	25	24	26	24	19	18	17	16	19	111	84	64	58	45	35	38	40	32	33	32	30	31	32	33	36
	111	35	31	27	30	28	28	26	23	102	80	68	54	49	51	56	62	26	27	31	34	34	36	38	37	31	24	24	20	20	23	23	23	90	69	65	54	48	49	43	38	34	31	30	30	30	30	27	29
	112	32	34	29	30	27	26	27	25	105	91	82	72	73	61	56	55	26	28	28	32	29	29	26	25	31	27	29	27	27	31	23	22	96	77	63	49	48	45	44	42	33	36	38	35	33	33	35	37
	113	33	33	31	28	21	26	28	28	108	90	72	75	64	60	60	56	25	29	32	36	37	37	37	41	26	25	23	25	25	25	24	26	101	70	61	66	53	55	49	39	31	31	28	27	27	27	26	24
	114	33	28	23	22	19	21	23	17	93	82	69	50	45	44	43	42	27	28	30	32	35	35	36	35	26	26	22	22	24	22	20	21	103	74	56	52	42	40	33	40	34	34	35	36	33	36	37	39
	115	32	28	32	32	28	30	30	31	101	84	71	56	49	51	50	47	24	25	28	30	32	36	35	35	25	25	22	21	25	26	25	22	98	72	54	56	54	50	48	52	31	32	29	33	33	32	28	27
	116	34	30	28	26	25	23	20	23	97	82	69	57	56	53	43	36	24	27	24	25	26	28	26	24	31	32	28	26	26	25	23	26	102	80	69	62	56	54	55	54	31	35	35	34	35	38	37	36
	117	42	31	28	31	29	22	25	26	97	92	83	74	57	55	53	56	26	28	28	25	26	29	32	34	29	26	26	22	17	22	21	23	97	76	68	60	69	68	62	51	31	29	29	32	34	32	36	35
	118	32	36	39	36	31	26	26	29	93	79	63	60	62	52	54	57	27	28	29	30	30	28	28	28	24	26	19	17	17	18	20	20	98	74	45	43	47	40	38	41	35	35	34	33	36	34	34	34
	119	36	33	34	32	31	30	30	30	100	84	72	62	65	62	58	57	26	26	28	30	29	31	30	28	32	31	27	30	32	29	31	32	93	75	60	52	54	48	48	47	31	30	30	30	32	33	28	27
	120	32	30	25	24	25	25	25	23	109	92	89	73	73	74	67	61	27	28	27	29	27	30	28	31	31	30	28	27	28	30	24	25	97	71	64	59	52	53	47	45	31	30	30	32	33	31	31	29
	121	39	34	35	33	34	34	38	42	110	94	85	74	67	65	60	61	27	31	34	34	34	28	27	27	33	28	25	23	26	25	26	25	92	78	61	60	44	43	39	35	33	38	39	42	45	46	41	42
	122	33	33	35	33	32	33	30	30	102	91	81	83	68	67	60	54	29	30	29	32	32	29	31	31	29	22	23	26	26	30	24	19	91	69	53	50	45	47	51	48	32	28	27	25	26	27	29	30
	123	38	33	27	28	28	25	29	29	89	68	63	66	57	58	59	57	28	34	38	37	34	31	32	33	28	27	28	29	27	25	26	22	94	69	53	57	52	50	40	37	28	25	24	25	26	23	22	23
	124	35	35	35	32	28	29	22	21	101	89	72	67	69	70	66	54	26	28	31	30	31	30	28	27	26	28	27	24	24	21	19	20	103	79	71	54	46	49	51	50	30	33	31	30	31	29	30	29
	125	33	25	25	23	25	24	24	22	97	78	69	57	52	48	45	40	28	29	31	31	31	32	35	35	31	30	24	23	23	23	20	18	105	85	76	69	62	50	40	42	35	35	34	35	33	34	34	35
	126	29	27	27	27	26	26	22	21	90	81	65	56	47	51	54	52	24	26	24	28	29	29	29	31	29	27	25	25	26	29	28	28	90	79	59	55	46	39	38	42	34	34	37	36	38	35	36	36
	127	33	28	31	31	27	25	29	26	96	78	73	72	61	63	51	51	28	33	32	31	29	32	30	32	27	26	27	22	21	20	22	20	103	82	63	51	41	48	40	39	34	33	31	28	24	24	24	25
	128	38	36	36	33	28	23	25	25	99	78	65	61	48	47	38	35	26	30	30	34	31	34	32	33	25	25	21	25	22	21	20	18	100	72	65	55	46	44	45	42	33	29	30	30	33	31	32	32
	129	34	28	26	24	22	20	23	22	95	79	63	58	60	48	49	58	25	29	32	34	35	34	35	33	29	30	25	22	26	27	28	20	110	89	73	49	50	46	42	41	34	34	33	34	33	32	28	27
	130	36	34	30	27	28	23	22	23	106	95	77	63	66	63	56	53	25	23	25	26	26	24	25	25	29	30	30	28	27	27	24	22	97	73	63	53	50	42	51	43	36	39	36	38	36	37	37	39
	131	37	40	40	34	32	31	32	36	92	81	66	56	61	54	51	49	29	28	31	32	32	33	31	32	33	29	22	23	22	25	20	21	102	73	55	48	51	50	41	43	34	31	29	28	29	30	33	34
	132	36	33	31	31	26	26	21	23	102	77	63	64	54	54	54	52	24	27	29	28	27	24	25	28	32	32	27	28	28	26	26	30	107	74	65	60	54	50	46	44	32	32	32	32	33	34	37	33
	133	33	34	34	39	34	29	27	27	106	96	85	77	58	59	59	51	24	26	27	26	26	26	27	27	25	24	23	23	27	25	24	19	99	83	67	50	50	50	51	44	35	38	38	38	37	41	42	45
	134	34	33	34	30	27	26	29	30	101	96	91	74	64	59	54	52	23	22	26	29	29	32	34	31	29	29	27	26	28	26	28	26	95	71	57	51	51	49	43	46	31	30	28	24	23	21	23	23
	135	33	29	25	26	30	21	26	25	95	72	65	58	51	49	46	52	26	31	32	32	32	33	33	33	28	26	23	25	23	28	29	26	101	81	68	51	45	28	32	34	32	30	30	31	34	36	35	34
	136	33	36	33	32	28	31	30	26	92	77	78	67	61	54	42	41	29	30	29	33	34	31	32	31	29	27	25	29	26	26	23	19	98	76	76	64	49	46	48	37	35	36	36	36	37	35	36	36
	137	32	33	27	29	26	26	22	19	101	83	72	64	62	61	54	59	28	32	33	33	33	34	37	38	28	29	26	23	25	18	18	20	95	86	66	62	60	47	49	48	31	28	27	29	31	31	35	33
	138	41	37	34	32	33	35	35	35	92	68	62	64	61	62	58	55	24	27	27	27	30	30	30	32	23	27	28	24	24	25	25	22	106	70	65	59	53	50	44	41	31	32	32	33	34	33	36	35
	139	38	41	32	34	27	23	23	24	99	82	69	69	65	55	56	57	27	28	30	31	31	34	33	35	33	31	26	28	30	29	25	21	95	73	54	53	51	51	52	50	31	30	31	32	31	29	29	30
	140	31	30	28	26	24	26	23	17	97	89	80	72	73	60	52	55	28	30	28	27	28	29	26	25	26	27	28	29	29	21	25	24	94	72	63	50	53	55	45	32	29	30	29	30	32	30	32	34
	141	30	25	27	25	24	23	20	21	102	89	81	71	68	64	60	65	26	27	27	29	28	31	34	38	26	24	20	20	20	21	17	16	96	82	61	55	52	47	39	39	35	35	29	28	30	31	28	28
	142	37	35	38	35	36	29	27	23	112	98	88	67	67	61	53	53	21	23	26	28	31	31	31	32	22	22	26	24	28	26	24	21	84	70	65	56	51	46	39	40	31	30	27	26	25	25	24	22
	143	31	30	27	27	24	20	21	21	92	93	73	72	66	55	52	52	27	30	32	29	27	27	25	26	33	30	26	26	22	25	25	28	92	68	63	47	43	47	45	47	32	32	30	32	33	31	31	31
	144	32	25	22	20	22	20	19	18	100	85	80	66	60	58	60	60	27	29	30	34	34	33	31	32	29	28	28	23	27	25	23	24	98	90	81	60	51	52	40	38	32	33	34	31	33	32	31	30
	145	35	28	26	25	24	27	29	27	106	97	83	63	54	53	55	57	26	29	29	31	31	31	34	35	31	26	25	24	24	24	27	25	102	81	57	40	35	32	33	34	33	32	35	38	36	34	33	29
	146	37	31	24	24	23	24	22	19	104	93	90	79	78	74	71	59	23	21	24	22	24	27	25	23	29	33	29	31	27	26	23	17	99	79	66	56	53	43	39	34	33	31	28	27	27	24	22	22
	147	41	39	38	35	37	31	28	28	92	85	77	74	70	60	60	61	29	31	34	39	39	38	37	38	31	27	27	23	20	22	19	25	105	77	49	45	44	43	37	39	31	30	32	29	29	28	29	29
	148	31	26	28	24	23	20	27	24	99	84	79	76	71	58	52	43	27	26	29	30	30	28	30	30	27	27	24	23	25	27	22	21	89	73	69	55	53	56	50	49	33	35	34	37	37	38	37	38
	149	33	31	23	25	28	26	17	19	93	79	68	60	47	39	36	25	26	26	26	26	28	32	35	39	26	25	23	25	25	23	26	24	98	67	53	52	50	51	43	37	33	35	33	34	36	39	39	37
	150	30	26	30	27	24	23	23	19	96	77	65	59	59	57	46	45	25	23	24	27	27	25	27	28	25	26	24	24	21	19	21	16	90	71	60	53	51	51	54	59	32	33	33	31	31	31	31	32
	151	34	32	29	29	26	29	28	30	90	81	71	66	65	66	64	64	25	27	28	29	31	35	35	36	29	28	27	26	24	23	25	27	112	88	75	59	58	52	52	48	35	35	37	34	34	34	37	31
	152	36	34	33	32	28	24	25	24	106	84	74	71	64	50	49	45	29	29	29	31	32	31	31	32	27	22	24	28	27	26	26	23	98	86	63	50	45	40	42	45	33	32	31	34	34	32	32	30
	153	35	35	27	26	28	28	26	22	101	89	76	66	54	55	48	47	27	29	29	30	31	34	31	30	33	26	23	22	27	25	17	19	105	86	64	47	39	36	39	42	32	29	29	29	27	27	30	29
	154	38	40	41	37	34	34	33	27	95	87	70	61	50	44	41	39	28	30	32	34	35	34	38	40	30	24	25	20	20	22	24	30	92	72	56	50	48	57	48	44	30	31	32	30	33	32	34	34
	155	30	25	25	28	28	28	25	22	101	86	75	67	56	48	41	40	29	32	33	31	31	32	34	32	30	28	19	21	20	19	19	22	99	82	64	55	51	53	50	42	36	36	36	34	35	35	35	32
	156	30	25	21	19	19	19	19	16	96	75	62	57	53	61	58	51	26	26	25	28	27	27	29	28	29	29	32	28	30	30	24	22	104	80	68	61	51	45	40	42	35	35	34	35	37	38	40	37
	157	32	31	26	26	29	26	29	28	100	82	76	75	69	66	61	53	29	28	32	34	35	35	33	32	33	26	26	23	22	25	26	27	97	82	72	49	47	45	45	44	30	29	30	31	33	33	33	32
	158	35	37	35	32	29	29	30	33	98	84	79	61	53	48	50	47	27	33	32	33	33	33	33	36	28	24	24	22	23	19	22	25	107	81	70	60	57	46	49	51	35	37	34	33	32	32	32	32
	159	36	36	31	25	24	26	27	27	95	84	81	69	64	67	57	56	22	23	26	29	30	30	31	29	25	26	29	26	25	29	27	25	95	74	68	54	46	52	48	50	34	35	34	36	40	40	39	40
	160	36	35	31	34	31	28	26	23	100	79	68	59	62	53	56	51	27	30	29	29	30	32	33	34	25	29	28	24	22	23	24	26	99	77	57	49	42	43	39	41	34	34	32	30	32	30	30	32
	161	33	31	31	27	28	25	23	25	94	73	61	55	57	64	53	50	28	29	28	30	30	32	32	33	31	27	25	23	24	25	26	22	83	72	57	38	42	40	35	37	33	34	32	28	28	29	31	30
	162	35	37	36	33	33	29	31	29	101	68	64	49	49	43	42	46	26	27	26	27	27	26	29	28	35	34	28	25	24	22	21	16	96	77	64	59	56	49	47	53	33	31	34	35	34	31	30	25
	163	37	39	36	34	36	34	31	25	95	79	73	70	75	64	63	58	27	26	27	29	31	32	34	35	28	28	25	21	21	21	22	24	98	81	64	69	61	56	48	45	30	34	35	35	33	32	32	31
	164	37	35	33	33	31	26	26	26	94	93	87	76	65	59	55	50	26	29	31	30	32	33	32	34	31	27	24	22	22	25	20	16	106	71	57	47	37	38	32	34	32	34	36	37	33	33	33	33
	165	37	36	35	29	30	28	24	23	103	84	68	58	51	47	50	51	25	27	28	31	33	33	33	35	26	25	29	32	34	33	31	28	98	77	65	51	53	52	42	37	36	36	35	36	35	38	35	37
	166	35	33	29	26	30	25	22	24	101	81	72	61	53	54	49	45	25	26	26	30	29	29	28	28	27	27	26	28	30	30	31	30	95	79	56	50	47	41	37	35	35	35	34	33	36	37	41	39
	167	35	27	27	33	32	29	28	35	102	83	74	61	59	60	66	72	26	28	31	36	37	36	33	33	29	27	24	21	19	15	15	17	101	85	76	66	52	47	42	43	34	32	31	32	29	28	25	26
	168	34	33	30	24	19	20	22	19	92	86	70	62	53	54	57	50	28	32	33	33	35	34	38	39	32	29	25	23	20	20	21	21	83	66	62	60	50	48	47	39	32	31	33	34	33	33	34	31
	169	37	34	31	26	24	26	32	27	96	79	69	60	55	49	48	48	24	25	27	28	27	30	30	32	28	24	22	17	18	18	18	21	97	76	63	57	43	42	38	36	35	35	34	33	36	38	37	36
	170	28	24	27	30	31	29	27	32	95	77	62	64	66	63	66	56	28	26	27	29	28	25	27	25	27	21	20	21	21	16	18	17	102	83	67	48	47	52	46	48	32	33	35	33	33	33	34	34
	171	30	24	28	26	30	33	33	28	97	75	71	58	55	49	47	45	27	30	31	33	32	31	31	35	25	25	29	25	26	28	29	28	100	72	54	48	49	52	47	43	33	37	35	34	37	34	35	34
	172	31	31	26	26	27	28	28	26	96	92	81	71	72	61	58	48	28	27	30	32	31	34	33	29	27	29	23	23	18	16	19	19	101	78	67	52	49	39	32	32	32	33	32	34	34	33	31	28
	173	37	31	29	24	26	23	24	22	91	78	67	47	49	50	46	52	26	28	33	33	33	34	36	37	28	28	26	22	27	26	24	27	101	81	65	54	38	38	38	38	33	31	29	28	29	28	29	28
	174	33	32	30	25	23	22	18	22	90	89	73	66	68	66	57	55	28	26	27	27	28	26	28	28	31	25	26	27	28	31	28	33	97	85	59	59	49	41	44	51	33	36	38	40	42	41	41	41
	175	36	31	29	28	27	26	27	25	91	81	67	64	56	49	51	49	27	29	31	32	31	33	34	34	30	27	27	24	21	21	24	24	84	71	64	57	57	47	39	31	33	32	36	34	32	34	33	34
	176	36	36	35	37	34	33	31	27	98	92	72	68	62	61	59	64	25	28	28	32	34	35	37	40	27	25	27	24	24	22	26	25	92	68	54	48	44	40	45	43	32	34	31	33	31	30	26	25
	177	31	27	26	27	28	23	21	22	102	84	70	61	56	50	46	43	25	25	26	27	26	24	23	25	26	25	23	22	21	18	18	20	96	79	70	67	58	48	41	42	37	37	36	37	34	34	34	31
	178	36	31	26	23	22	23	21	19	113	90	75	61	68	64	66	51	27	28	28	29	28	29	29	30	32	26	26	25	24	22	19	17	87	73	58	54	43	47	51	44	31	32	30	29	30	29	31	28
	179	36	33	30	28	26	28	31	31	92	80	69	60	53	50	51	48	28	28	32	37	42	39	37	38	26	19	19	22	22	28	22	25	94	82	62	54	40	38	32	38	34	36	36	37	35	33	32	32
	180	36	33	26	28	24	28	22	25	97	83	76	59	51	54	58	55	27	26	30	34	33	31	31	29	32	31	31	26	21	26	28	24	97	83	61	57	38	44	36	36	34	33	33	34	36	37	36	35
	181	31	25	26	25	20	20	16	20	92	83	64	61	60	53	48	57	28	32	33	35	32	31	31	32	26	28	25	24	23	22	24	23	95	79	65	55	47	45	41	43	30	31	30	29	28	29	30	30
	182	30	25	19	16	15	16	21	20	90	82	71	59	58	56	58	57	28	31	35	38	41	38	40	41	33	26	25	26	28	21	21	20	87	69	73	65	58	50	40	42	36	34	30	28	31	32	31	30
	183	38	25	19	22	29	27	28	32	103	79	73	61	53	62	63	53	29	32	34	35	37	36	38	36	25	23	29	23	26	27	31	32	101	84	67	61	48	54	51	46	36	34	37	35	33	34	36	37
	184	35	33	31	30	28	27	31	33	107	93	79	69	66	64	55	53	29	30	31	34	35	35	34	37	27	29	22	19	18	24	22	21	112	83	70	59	48	40	39	35	34	35	36	38	39	36	38	37
	185	32	28	26	23	21	23	18	15	108	92	71	67	63	55	54	55	27	31	33	35	36	39	40	38	29	29	25	24	21	22	21	22	95	86	68	60	48	39	43	40	31	28	28	27	24	25	25	25
	186	32	33	29	25	25	22	19	24	111	87	78	71	61	58	58	60	28	32	35	36	33	35	35	36	30	33	36	28	30	26	25	17	104	83	69	54	50	46	41	37	30	31	32	30	33	33	30	32
	187	34	28	24	24	25	31	30	26	95	83	73	64	48	54	49	44	26	29	32	32	33	33	32	33	29	27	26	29	23	27	23	26	86	62	61	58	49	48	48	47	34	34	33	35	33	35	37	38
	188	32	36	34	30	36	32	33	33	99	86	65	66	60	58	55	55	29	31	31	33	35	36	36	37	29	27	23	21	18	19	18	22	91	75	53	44	43	39	42	45	33	31	30	30	30	29	30	28
	189	29	25	28	26	25	24	25	25	95	78	66	55	53	55	59	58	27	29	31	34	35	37	39	39	30	26	25	22	18	19	20	22	98	75	62	60	53	52	44	43	28	28	31	33	35	34	31	30
	190	33	33	28	29	25	24	25	23	104	85	65	55	41	44	42	47	29	34	34	35	34	33	36	37	25	26	25	22	25	29	29	25	89	71	61	57	44	42	44	47	35	32	33	34	34	35	36	36
	191	36	32	32	27	26	27	26	22	97	77	64	65	58	60	43	36	29	33	37	39	38	38	37	36	23	20	19	22	24	28	24	24	98	87	75	60	49	41	44	43	33	33	35	35	33	35	36	32
	192	33	28	26	24	22	20	19	16	93	85	74	76	76	66	63	52	29	29	27	31	32	34	34	33	31	28	28	30	27	30	27	26	100	83	72	69	62	54	44	42	34	33	33	33	34	29	29	30
	193	41	32	28	25	27	29	32	32	100	86	75	59	57	58	54	52	26	26	27	27	30	31	32	36	30	26	24	23	22	21	21	21	95	75	63	53	42	39	30	40	32	34	32	31	31	25	24	24
	194	34	29	26	26	23	23	28	25	103	86	82	80	76	66	55	50	25	25	26	28	26	27	28	26	31	27	26	21	19	18	23	26	99	78	71	62	59	50	41	37	36	36	33	30	30	29	29	28
	195	30	28	28	31	27	28	29	26	98	90	77	77	60	52	54	49	27	29	31	33	32	30	29	26	28	31	32	25	29	31	26	24	97	86	66	58	44	29	31	39	32	31	33	37	35	34	33	32
	196	35	37	36	31	31	32	31	32	99	76	71	66	58	59	61	60	26	29	32	30	30	33	33	36	26	22	21	20	25	28	31	30	96	72	56	51	41	33	33	28	36	33	34	34	32	33	32	33
	197	31	31	29	30	27	23	30	28	95	83	74	72	68	66	64	61	27	31	30	32	32	33	35	37	28	27	29	28	28	30	31	29	99	87	73	62	63	62	50	43	33	32	30	29	31	29	28	28
	198	35	31	33	29	24	26	19	18	98	84	71	64	63	53	47	48	28	28	30	32	37	36	37	36	27	25	23	25	24	23	28	30	95	76	62	59	59	58	44	43	32	34	36	37	39	40	42	43
	199	33	34	30	25	28	27	32	31	102	91	73	67	65	66	58	59	27	27	28	33	35	36	35	34	23	25	24	25	24	21	20	20	106	84	73	58	59	53	45	48	29	30	30	29	30	27	28	28
	200	35	31	28	27	26	28	26	25	103	77	68	66	62	60	45	44	29	31	31	33	37	37	35	34	28	21	20	22	26	27	26	29	102	77	65	57	52	44	45	44	34	33	35	34	35	35	35	34
	201	39	33	28	29	31	28	27	23	100	89	82	72	77	66	57	53	27	30	28	28	28	31	29	31	36	32	31	33	32	33	32	33	93	72	65	54	49	53	46	39	33	35	37	39	40	38	36	38
	202	33	30	31	35	29	32	32	29	104	86	77	70	68	59	55	52	27	27	25	28	31	31	31	28	27	26	26	22	19	21	20	20	87	69	59	63	53	52	51	54	34	31	31	33	34	33	33	34
	203	34	27	23	22	22	20	21	23	82	71	59	51	49	47	49	47	26	28	29	30	33	33	33	33	25	20	17	17	19	19	23	23	84	72	60	52	52	46	53	41	32	31	31	35	33	29	26	26
	204	36	32	23	24	20	23	21	20	96	82	77	69	64	53	56	57	26	26	26	30	29	29	30	33	29	26	24	24	26	25	18	19	100	88	76	60	50	53	48	46	31	31	29	28	27	29	32	34
	205	35	32	26	28	26	26	26	27	86	74	71	70	57	55	62	64	26	29	33	37	38	37	40	38	31	29	31	28	29	26	27	23	114	84	72	66	57	59	43	38	31	26	28	30	30	29	30	30
	206	32	30	24	23	25	24	27	30	88	73	60	55	60	59	55	50	26	30	32	34	35	36	35	37	30	26	25	25	24	26	25	27	96	78	76	62	49	40	33	33	35	32	31	29	28	26	26	26
	207	35	32	32	29	22	24	26	23	106	81	66	56	57	55	52	52	28	29	29	29	30	31	31	32	28	31	35	33	31	26	28	22	100	76	71	63	60	46	46	38	35	35	35	33	32	29	32	34
	208	30	26	23	20	21	23	20	20	98	84	71	63	52	54	54	51	30	32	33	34	35	37	37	35	34	32	28	25	22	19	24	26	106	82	77	62	55	44	50	54	30	30	29	30	32	30	32	34
	209	35	31	35	27	33	29	27	26	94	80	69	69	64	60	63	66	25	28	31	33	36	35	33	36	23	24	19	18	24	24	28	30	101	87	64	57	45	48	45	47	34	36	35	31	30	32	32	32
	210	34	36	32	28	36	36	33	28	111	97	88	82	61	53	66	58	25	27	29	29	28	27	28	30	24	25	23	25	21	18	16	17	90	72	61	49	42	46	41	37	32	28	29	28	28	30	30	33
	211	36	28	28	25	24	22	25	25	104	89	82	81	69	62	60	64	26	29	29	31	30	31	29	28	33	31	30	32	31	33	30	25	93	79	67	54	52	39	31	25	36	39	37	39	33	35	35	33
	212	30	31	28	29	34	29	32	29	92	78	65	59	62	65	58	53	24	27	30	31	35	35	35	38	29	30	25	21	21	22	21	24	98	76	63	48	45	38	42	38	35	33	36	37	37	37	36	39
	213	33	35	32	29	26	26	26	23	96	69	70	65	62	60	55	48	28	32	32	32	31	34	32	33	23	21	20	22	26	21	24	22	107	80	64	61	63	47	52	46	35	38	37	35	39	42	38	40
	214	34	32	28	29	23	26	26	25	101	86	73	66	52	51	42	48	24	26	27	30	32	32	31	30	30	26	25	26	23	22	23	22	101	72	71	50	50	46	54	51	34	30	27	28	28	28	27	26
	215	35	31	34	29	24	24	24	23	94	70	66	57	47	45	41	38	25	25	28	29	26	29	29	32	32	34	30	21	16	22	21	21	112	84	72	63	55	53	57	52	32	32	30	27	22	25	24	26
	216	36	31	26	27	23	23	24	19	98	78	69	64	52	55	49	50	27	29	30	31	32	31	31	33	26	28	30	25	25	18	21	20	91	67	49	45	37	42	47	45	34	34	34	35	35	32	33	30
	217	33	29	24	28	23	24	27	27	100	83	71	64	65	57	54	59	25	27	26	26	27	27	30	30	29	27	29	27	24	25	26	27	95	68	54	57	49	42	40	38	31	30	30	32	33	35	34	27
	218	33	31	34	30	26	27	21	25	104	83	82	75	58	56	51	50	30	29	31	34	33	35	35	36	32	32	30	24	21	21	26	29	95	76	55	44	39	36	40	37	35	36	33	35	33	33	27	25
	219	36	35	28	24	25	24	21	21	99	82	78	78	64	57	63	59	23	22	23	25	26	26	27	25	23	19	21	22	26	22	22	22	94	81	70	64	53	52	56	49	31	31	31	32	32	32	33	34
	220	34	29	24	22	20	20	21	20	93	79	70	67	67	52	55	59	27	31	34	35	38	38	38	36	30	27	24	18	22	23	21	18	90	72	57	50	41	32	33	29	33	34	32	34	35	32	31	29
	221	30	26	27	21	22	24	27	23	104	92	86	73	65	57	52	49	26	29	32	32	32	34	31	31	30	31	31	32	27	24	22	22	95	77	65	58	51	43	36	34	32	31	33	32	31	28	30	30
	222	35	31	29	25	25	22	25	21	105	85	84	72	78	71	65	65	26	28	29	27	25	24	25	24	30	32	25	25	26	26	26	29	102	97	68	56	44	39	34	35	36	36	33	33	32	31	26	26
	223	33	28	20	22	22	25	24	20	97	78	63	63	59	54	41	48	24	27	30	31	31	31	31	33	25	25	30	29	23	22	19	19	87	66	58	48	46	43	43	45	34	29	30	32	33	34	38	38
	224	39	28	28	30	26	24	18	21	111	100	79	72	57	61	60	57	28	32	34	34	32	31	32	31	26	23	23	23	26	25	23	23	94	73	48	53	45	40	41	42	32	33	35	39	34	33	33	35
	225	25	27	31	28	25	24	23	23	95	76	64	57	55	54	54	57	27	27	29	33	32	34	35	38	22	21	16	15	13	16	18	19	105	87	71	60	57	54	53	45	31	32	31	32	36	36	37	37
	226	36	37	37	38	30	24	23	23	105	90	83	78	66	58	51	51	28	30	32	32	34	35	34	34	25	21	23	23	24	24	24	24	94	78	69	58	49	46	46	45	29	29	29	28	31	30	32	29
	227	30	31	29	30	31	24	25	27	107	83	80	85	79	84	82	76	26	26	28	31	34	34	35	33	29	29	27	22	19	21	23	26	96	67	64	60	57	48	43	45	34	36	40	40	41	40	39	40
	228	32	25	29	29	25	23	24	17	106	93	77	61	58	53	55	60	25	28	30	35	36	37	42	41	25	24	21	22	24	20	18	19	99	78	65	59	56	47	48	43	29	31	30	31	33	37	37	37
	229	33	36	30	30	29	23	23	25	97	82	72	64	53	43	44	39	26	29	26	26	27	26	27	27	22	20	20	17	19	21	26	25	97	77	63	61	51	45	48	49	37	36	33	33	34	33	35	33
	230	35	39	41	33	30	32	29	25	109	85	66	66	62	65	61	61	25	26	26	28	28	29	29	30	29	24	23	24	27	23	27	25	96	85	72	53	48	38	36	37	29	32	33	35	35	35	35	35
	231	35	33	31	28	27	27	29	26	108	90	87	77	72	72	65	57	28	30	30	33	31	30	30	31	27	27	24	23	19	16	16	16	97	76	55	50	43	37	46	49	36	35	34	36	36	37	34	32
	232	29	28	27	19	20	23	23	21	90	72	63	64	58	54	47	40	26	26	29	29	28	27	27	28	33	31	23	25	26	29	29	25	95	72	60	47	45	44	44	42	31	30	28	29	29	28	26	28
	233	29	27	29	26	23	26	24	28	106	90	83	75	61	54	49	41	28	28	25	31	30	29	29	29	29	23	24	23	25	25	29	28	88	63	54	43	45	42	40	28	35	33	31	31	31	27	26	25
	234	32	31	27	30	26	23	18	13	95	72	61	67	62	56	55	46	28	28	29	32	37	39	40	40	28	23	25	20	17	21	23	23	90	70	55	49	58	49	47	45	34	34	35	38	38	36	33	36
	235	36	33	32	30	29	30	27	22	104	96	72	72	73	62	62	55	25	27	30	34	33	36	37	36	28	27	24	24	25	25	24	25	96	82	66	50	46	40	37	35	34	37	35	37	38	37	37	37
	236	37	33	27	25	23	21	23	26	100	87	68	63	53	47	47	41	25	25	26	28	28	31	32	34	31	24	20	21	23	18	18	18	99	86	76	55	51	44	40	45	30	28	27	25	26	27	25	26
	237	37	31	27	26	25	28	17	15	105	102	82	70	67	63	65	53	25	28	32	33	33	33	34	38	30	28	25	27	24	21	22	24	102	78	58	52	46	44	38	45	37	40	40	40	39	37	38	41
	238	34	31	24	22	24	25	23	24	96	77	71	66	67	54	53	45	27	31	34	35	33	34	34	35	28	25	29	26	27	25	23	19	99	80	57	62	46	46	42	37	35	32	30	30	29	28	28	32
	239	36	36	35	29	31	28	24	23	82	73	69	62	59	57	58	51	26	28	30	31	28	29	29	29	23	21	20	26	25	24	22	19	97	81	63	62	52	51	42	37	34	37	35	39	38	34	31	32
	240	39	30	28	26	34	34	33	31	105	100	97	87	77	73	72	65	24	23	27	30	34	32	33	33	33	30	27	22	21	25	25	23	99	79	57	56	49	47	47	41	31	29	31	26	24	26	28	30
	241	35	34	29	27	25	24	24	24	100	90	75	65	61	52	46	41	27	30	31	31	32	31	32	31	30	26	25	21	15	14	14	15	98	83	73	70	70	63	57	50	32	34	37	35	36	37	36	36
	242	36	39	32	27	26	27	28	28	102	95	81	78	63	66	66	69	24	28	31	35	36	37	35	36	24	24	19	20	20	22	26	22	92	69	62	60	58	57	50	45	33	33	34	34	28	31	33	32
	243	38	33	34	30	32	24	24	22	108	97	88	82	72	66	56	49	29	33	38	40	42	41	37	36	33	29	25	30	33	28	31	33	97	81	63	59	46	40	38	50	32	34	38	36	32	29	30	29
	244	39	33	26	26	25	25	27	28	100	94	85	84	78	69	57	47	26	32	32	35	37	34	35	34	29	29	27	27	26	25	25	20	104	90	85	82	72	65	52	51	32	31	32	36	35	36	36	36
	245	32	29	28	26	26	24	28	25	98	90	73	68	61	51	45	36	24	28	29	31	33	33	35	34	31	29	27	26	27	29	30	32	85	67	49	50	57	56	47	52	36	35	36	39	39	38	40	38
	246	32	30	28	31	26	25	30	27	99	91	84	82	84	80	75	69	28	30	32	32	32	32	33	35	25	25	25	23	25	25	26	22	110	90	73	60	47	50	51	56	32	31	31	33	32	26	28	32
	247	31	28	22	22	19	23	28	30	94	82	63	60	56	54	50	53	25	28	30	31	34	34	36	36	24	25	24	25	24	23	24	21	105	85	64	56	49	41	46	39	35	36	39	39	37	37	31	32
	248	36	29	29	31	31	32	31	30	100	84	76	73	64	61	54	58	26	28	29	34	38	39	38	38	25	28	27	27	23	26	27	29	94	71	62	62	56	58	49	52	31	30	29	30	31	31	29	26
	249	31	26	26	27	27	26	27	27	91	84	67	62	68	57	51	55	27	30	33	34	35	36	37	39	27	21	15	13	16	11	13	17	114	90	85	67	62	48	44	44	32	30	30	31	34	31	34	35
	250	36	30	32	29	29	27	23	21	103	88	86	74	71	62	57	57	25	28	30	31	34	36	36	36	25	19	21	22	21	19	18	17	93	75	64	59	46	41	41	33	33	31	33	35	36	39	39	36
	251	32	26	23	24	23	25	23	23	95	76	64	57	58	55	45	48	24	26	24	24	24	25	21	23	27	26	28	24	25	23	25	26	97	84	71	60	55	58	57	50	34	35	34	31	34	34	34	35
	252	35	31	29	29	21	21	23	21	103	87	79	67	59	42	40	38	28	30	30	29	29	29	29	30	24	21	19	19	20	21	24	21	109	94	76	60	55	54	42	45	36	35	33	32	31	31	29	28
	253	30	26	29	28	31	27	24	31	104	85	63	55	57	50	55	47	22	25	32	34	34	34	33	34	30	26	23	20	17	18	17	15	101	81	63	54	44	49	51	50	32	28	29	29	30	33	33	36
	254	32	32	31	29	30	30	29	30	99	90	81	66	60	52	48	39	27	29	34	35	35	32	32	31	28	26	21	26	26	25	26	28	87	66	57	49	49	47	46	41	34	35	37	35	35	32	34	34
	255	38	39	35	27	24	22	29	31	104	91	79	72	72	60	51	47	27	29	30	30	27	28	28	29	22	24	24	27	23	21	18	17	85	67	59	48	44	42	51	45	34	29	30	28	24	25	27	27
	256	37	28	22	25	26	23	21	20	100	87	74	71	65	67	68	61	27	29	30	30	27	27	29	31	27	23	21	22	20	17	20	17	94	73	66	54	51	40	37	44	36	35	34	34	32	31	28	31
	257	35	30	26	23	22	19	19	14	106	100	87	78	61	57	54	45	24	27	29	31	34	37	38	37	31	27	25	20	20	14	17	19	95	80	66	52	43	41	45	50	32	33	32	31	29	27	27	28
	258	33	33	37	33	30	31	31	29	99	83	68	64	56	45	47	43	27	29	35	37	36	38	37	34	28	29	28	33	33	35	33	30	94	79	62	53	54	49	49	44	34	34	35	37	41	41	37	36
	259	30	28	27	19	19	16	20	21	108	92	80	66	52	44	49	48	28	26	23	24	25	25	26	24	28	28	29	27	29	30	34	32	96	70	52	45	44	42	39	43	33	32	32	32	32	30	29	30
	260	35	31	32	25	26	27	25	25	100	84	69	66	54	44	44	44	26	23	23	24	24	23	23	24	28	30	31	25	27	30	27	25	96	71	68	53	57	52	51	48	33	35	34	30	29	30	30	29
	261	29	25	27	24	26	24	24	25	89	72	63	53	59	55	53	44	26	28	25	26	24	24	25	24	30	31	27	25	21	20	23	23	99	80	70	53	44	47	40	43	28	30	28	29	26	23	25	24
	262	37	38	29	24	27	30	27	23	107	88	81	63	63	57	57	50	26	31	31	32	31	31	31	30	31	26	25	25	23	26	26	23	84	74	58	51	45	49	42	38	29	29	28	29	32	33	31	33
	263	32	30	23	25	25	24	24	24	104	84	67	63	64	66	65	57	27	30	29	29	30	35	35	35	30	25	22	23	24	21	17	20	92	83	67	61	49	52	37	33	31	30	29	29	30	31	32	30
	264	33	35	30	25	27	28	28	29	105	91	76	69	59	59	55	55	28	28	29	29	28	27	26	26	31	24	29	30	33	33	31	34	99	84	63	53	50	50	46	52	32	34	32	31	30	34	32	30
	265	32	27	23	20	21	22	26	18	91	82	72	68	57	53	58	51	27	27	28	29	30	29	29	29	30	30	25	24	23	22	20	20	92	73	64	56	42	46	42	43	33	34	31	31	32	32	31	30
	266	33	32	27	24	23	22	22	24	93	79	73	69	64	60	51	51	24	24	25	24	24	23	22	23	30	33	33	30	30	28	23	22	92	67	61	54	49	48	48	42	31	30	25	23	24	23	26	25
	267	38	40	36	31	26	29	30	27	98	82	73	67	70	63	54	48	26	29	28	29	32	30	30	33	31	25	25	19	15	18	18	22	104	84	72	58	45	50	43	38	35	34	36	34	34	34	34	35
	268	32	31	35	27	26	30	22	22	97	75	70	67	68	59	56	57	30	29	30	32	27	25	24	23	25	25	24	19	19	22	24	23	99	81	69	65	54	54	44	40	32	33	36	38	37	38	38	37
	269	32	35	31	28	29	26	26	20	96	76	63	58	52	56	57	53	27	28	28	29	31	31	33	32	32	28	27	26	26	27	25	28	95	70	54	56	50	49	41	43	35	36	35	36	37	38	40	39
	270	35	32	32	34	27	30	32	32	102	85	72	64	58	53	58	57	29	30	31	31	32	32	33	35	28	28	28	25	29	28	28	26	97	65	51	42	36	36	46	36	31	31	31	27	24	24	26	28
	271	34	31	25	23	18	17	17	21	99	86	71	60	55	51	49	41	27	29	29	30	30	29	31	31	26	28	28	27	30	31	27	26	84	73	61	61	60	57	43	43	35	37	37	38	39	38	37	36
	272	34	31	30	24	24	24	25	26	100	86	79	61	55	52	44	47	29	29	32	33	33	35	36	37	24	26	23	23	21	23	21	25	95	84	66	53	47	57	57	46	31	28	26	28	29	28	29	32
	273	33	31	25	21	23	20	21	19	96	92	76	59	49	52	53	45	26	26	29	32	32	34	38	42	28	26	23	19	16	16	18	17	99	75	61	50	50	49	49	44	32	31	31	33	34	35	34	33
	274	30	30	30	29	24	21	22	25	92	75	72	58	59	52	49	41	24	30	30	32	29	30	31	33	34	29	32	31	27	26	23	26	103	84	59	43	40	42	35	33	31	32	31	33	32	36	36	34
	275	34	35	28	28	27	26	29	25	98	89	70	65	64	58	53	59	26	28	29	31	33	33	37	39	25	23	24	24	23	24	24	21	92	72	62	65	56	53	45	38	32	34	35	36	38	39	33	32
	276	36	39	31	35	31	28	27	26	102	95	75	75	65	59	67	54	26	29	29	31	32	29	27	26	30	28	25	22	23	22	20	23	112	84	78	61	53	48	56	56	33	31	28	29	28	29	30	31
	277	29	29	22	24	26	26	22	22	108	100	89	80	79	62	58	48	28	32	31	31	34	36	35	30	24	29	27	25	24	26	25	26	98	84	65	62	50	38	36	33	35	31	33	34	32	34	35	33
	278	31	30	30	24	24	26	27	32	101	88	79	71	67	55	52	48	25	24	30	33	34	33	34	36	27	29	32	28	28	25	25	24	102	80	68	50	48	44	41	46	34	33	32	33	32	30	33	33
	279	31	30	27	26	31	31	30	27	96	91	76	61	61	57	57	53	27	31	35	35	32	32	34	38	26	26	25	25	25	21	20	23	101	87	67	51	42	37	39	30	31	33	33	32	33	32	31	31
	280	38	27	26	29	22	23	26	24	105	95	83	69	64	48	46	44	24	27	31	31	34	33	34	34	31	28	29	32	30	30	25	27	96	69	59	48	44	36	37	40	33	33	33	30	29	30	30	30
	281	32	30	30	27	30	34	25	24	104	78	70	56	61	60	49	51	27	29	30	28	29	33	33	31	29	31	25	23	22	27	26	31	102	86	71	62	53	47	47	49	33	33	36	33	31	34	33	30
	282	34	29	32	23	25	25	33	34	93	73	68	74	68	63	51	50	29	28	30	32	33	37	38	41	25	28	33	30	27	26	27	25	92	79	75	52	44	42	42	36	32	31	31	34	34	35	33	34
	283	30	28	28	29	25	29	28	28	97	80	72	72	59	61	56	58	24	22	25	27	29	28	24	25	31	31	28	23	27	24	25	28	102	79	66	54	47	47	47	44	30	30	30	33	34	30	29	29
	284	35	34	31	27	28	25	28	26	107	84	66	69	65	62	47	44	27	29	29	30	31	33	35	35	30	26	30	33	32	31	30	26	106	76	66	53	48	40	39	47	33	31	29	27	28	24	26	27
	285	33	29	28	27	30	27	28	27	86	77	73	58	50	37	36	47	29	32	32	34	30	31	31	32	27	26	31	27	25	24	26	20	101	73	69	49	52	60	47	41	32	32	32	32	32	33	33	31
	286	40	37	36	29	28	24	19	21	86	72	61	53	52	49	55	50	27	31	28	28	27	28	30	28	31	24	19	17	20	19	20	23	92	80	79	68	63	52	51	53	33	32	34	32	28	31	31	30
	287	33	31	26	28	21	24	25	24	93	79	69	60	53	47	45	43	28	32	36	37	36	40	40	39	27	27	26	25	22	21	17	20	95	65	47	45	42	36	33	41	32	30	29	30	32	31	30	30
	288	34	31	31	29	26	27	29	30	102	93	87	75	64	64	56	53	24	25	22	22	23	25	26	26	30	30	25	25	22	23	27	24	97	81	77	74	70	52	55	49	35	36	37	38	37	36	34	33
	289	35	29	29	30	25	23	28	25	100	81	75	71	64	52	46	45	27	31	32	37	37	40	39	40	30	29	24	22	23	19	19	21	103	75	68	59	49	43	42	38	31	30	33	34	34	33	35	35
	290	35	29	28	29	31	34	35	30	105	80	78	65	70	66	65	55	24	26	29	30	30	30	31	28	28	27	28	27	26	29	28	24	99	88	74	65	54	51	49	50	34	33	35	33	31	31	31	32
	291	32	33	29	30	29	24	21	22	112	106	81	81	62	57	55	58	28	30	31	31	31	30	32	32	30	27	23	25	18	21	21	19	99	84	59	51	44	38	38	37	31	30	35	32	34	34	31	31
	292	38	38	35	32	27	26	25	28	101	100	89	77	66	64	59	60	29	29	28	30	27	26	26	26	24	27	25	27	30	29	26	23	91	75	49	49	41	35	38	40	35	35	31	30	33	30	31	30
	293	34	33	29	31	30	28	30	22	103	86	69	59	61	59	58	57	28	32	33	33	34	33	31	31	28	27	27	23	31	29	31	30	102	90	68	53	55	51	45	42	34	35	37	33	32	32	33	32
	294	34	27	25	25	23	18	19	17	97	82	74	63	58	56	54	47	29	30	35	38	39	42	41	39	22	17	22	25	27	26	27	29	98	78	53	50	47	44	51	46	34	36	34	35	32	32	29	27
	295	32	30	22	25	24	21	18	20	103	82	68	68	59	54	52	47	25	29	30	33	32	33	35	36	29	24	21	21	21	18	20	23	101	85	82	72	62	62	58	56	36	36	37	38	42	44	44	44
	296	29	29	29	24	28	28	23	17	107	96	88	89	78	69	59	54	26	30	32	31	31	32	34	33	25	23	25	27	29	28	29	25	94	73	55	56	44	37	40	36	32	31	31	27	31	32	30	29
	297	38	37	31	32	29	30	25	24	101	78	67	62	53	50	55	57	27	27	28	28	28	31	34	39	28	22	24	23	24	25	19	18	99	78	70	61	65	63	59	52	33	35	33	30	31	32	33	34
	298	26	27	26	29	23	24	27	25	100	80	63	54	53	58	66	69	25	25	28	31	27	30	30	30	32	32	29	27	30	27	29	28	104	86	76	65	54	53	56	42	32	30	32	31	34	35	36	36
	299	35	25	23	25	24	20	23	24	97	80	62	51	48	49	53	47	29	32	32	32	33	32	35	38	31	29	23	25	22	26	27	22	90	66	55	40	40	42	45	43	36	41	38	36	36	34	34	34
	300	34	35	38	39	36	30	27	25	106	93	77	71	72	73	68	55	26	25	28	30	31	30	29	30	26	22	22	20	20	22	17	18	93	70	63	63	50	40	46	41	34	33	33	32	32	33	30	32
	301	39	35	34	35	35	30	34	35	102	83	77	74	64	56	59	65	27	27	27	30	29	31	31	35	25	26	30	24	22	19	19	18	98	76	57	52	45	46	37	36	34	30	27	28	26	28	26	29
	302	35	33	26	31	25	24	24	24	103	83	64	56	53	48	44	51	27	28	27	28	30	32	33	35	30	27	27	28	22	22	23	25	96	70	67	63	58	53	41	36	32	33	34	32	34	34	34	33
	303	37	35	30	31	22	25	25	30	101	78	66	63	59	58	53	46	28	30	28	29	31	32	36	37	33	36	34	31	28	25	24	22	89	60	51	48	47	41	39	38	33	32	32	32	33	33	36	34
	304	32	27	31	24	24	24	21	23	103	87	73	62	67	63	55	42	25	25	27	30	32	33	36	37	24	21	24	25	20	25	25	26	100	78	62	57	56	58	45	45	36	38	39	38	37	38	41	41
	305	31	27	27	25	23	23	23	21	99	79	71	62	63	65	60	63	29	28	31	33	36	37	37	38	28	29	28	27	22	21	22	22	101	73	61	47	47	37	40	34	33	33	31	30	29	27	25	23
	306	31	26	28	27	26	24	28	27	107	89	83	71	66	62	52	59	28	27	28	32	32	33	33	35	23	22	20	22	20	21	24	20	92	54	49	49	54	49	53	50	31	29	29	28	27	30	31	32
	307	33	25	22	20	21	22	23	22	99	79	75	69	57	59	64	59	27	28	30	33	35	36	36	38	22	23	23	21	23	21	26	26	102	80	62	53	48	44	37	36	32	29	28	23	22	24	25	25
	308	28	25	27	22	22	26	27	26	102	77	69	59	52	55	51	53	28	32	31	31	31	30	31	32	28	24	20	24	24	27	28	24	104	79	68	57	54	42	42	44	32	33	32	30	29	31	31	32
	309	29	31	32	29	26	22	21	23	89	76	68	55	47	52	45	43	28	33	33	35	36	38	41	43	29	22	19	19	17	17	20	18	98	74	59	49	48	46	52	49	35	36	33	34	33	37	39	37
	310	35	36	35	34	36	33	34	32	102	88	78	66	65	56	54	54	26	29	28	27	30	28	26	26	30	27	27	27	28	26	23	23	91	72	56	50	44	43	44	39	34	35	32	35	36	37	36	33
	311	37	27	30	25	23	21	25	23	106	100	89	83	67	59	57	51	27	27	28	27	25	27	29	30	24	25	20	17	20	16	21	20	93	90	72	62	58	40	33	36	33	33	34	35	37	39	37	40
	312	33	25	29	28	24	21	22	22	109	92	80	67	55	57	59	47	26	29	28	31	32	34	34	36	28	26	24	18	17	17	17	17	94	78	66	66	57	49	40	41	34	37	39	37	38	35	33	33
	313	33	34	30	26	25	24	32	25	106	87	70	65	57	56	59	56	28	30	31	34	33	34	35	34	32	33	31	33	32	31	30	27	95	75	63	52	54	43	36	29	34	36	34	34	35	36	33	35
	314	36	27	24	27	24	26	24	28	90	75	55	49	51	54	47	45	27	31	30	34	33	32	31	31	27	30	28	29	31	31	30	32	115	84	58	53	53	41	41	48	37	36	35	31	31	32	33	30
	315	28	29	27	25	23	22	25	24	91	84	67	60	57	49	56	49	29	33	37	38	40	39	37	38	33	27	21	18	17	20	23	25	96	76	75	56	51	45	45	47	30	30	32	32	31	34	35	34
	316	36	34	33	31	30	32	32	28	110	93	76	70	60	66	63	64	28	27	26	29	30	34	31	31	28	29	29	32	34	25	25	24	94	73	58	52	50	42	40	36	32	32	34	34	32	30	32	33
	317	33	35	35	28	30	24	26	29	95	72	70	70	65	57	53	46	27	27	27	30	29	29	29	27	30	30	28	29	29	29	29	27	93	85	74	60	48	42	42	39	32	32	28	29	29	31	31	35
	318	32	25	25	20	23	29	24	21	101	79	68	54	42	47	51	46	24	25	27	28	25	28	26	27	29	27	23	24	24	27	24	29	99	83	59	49	46	50	50	49	31	30	32	32	32	35	33	31
	319	30	28	20	19	18	18	21	21	85	75	75	73	59	53	44	52	26	29	35	37	39	36	38	39	30	28	29	25	18	18	15	18	103	85	82	66	58	49	52	49	31	29	28	29	29	28	27	27
	320	33	30	29	31	25	25	27	25	101	85	77	65	64	69	58	63	25	29	30	30	28	30	29	33	28	21	23	24	25	20	19	19	108	77	57	51	39	43	41	35	34	33	33	33	34	34	31	31
	321	28	23	22	18	23	23	15	19	103	85	79	76	75	63	58	59	28	31	29	31	33	33	32	32	27	25	24	25	21	23	29	27	108	82	79	64	56	48	51	46	38	35	30	30	34	35	33	31
	322	34	36	29	26	24	27	25	29	104	82	74	62	53	51	48	54	29	34	35	31	33	36	36	35	28	28	29	26	25	24	23	23	93	58	50	46	46	48	52	44	31	31	33	34	35	34	32	30
	323	33	34	32	32	27	28	24	21	98	81	67	50	48	49	54	56	23	27	26	26	25	26	24	25	30	31	25	24	22	22	21	20	103	73	59	58	50	48	44	46	35	38	38	34	34	34	35	35
	324	36	32	34	31	29	22	20	19	101	92	82	63	59	51	55	49	28	31	32	35	35	36	33	29	31	26	23	25	26	27	23	18	103	82	64	56	51	49	41	39	34	36	33	32	31	31	33	34
	325	36	31	23	20	21	19	19	24	101	90	86	76	56	49	57	50	29	32	34	35	37	35	36	37	30	27	24	23	21	24	25	27	91	72	63	58	56	54	52	58	32	35	35	33	33	31	30	32
	326	38	28	26	26	26	27	30	27	102	81	70	64	58	55	56	51	27	28	30	33	33	35	36	36	27	34	25	24	22	21	21	17	105	84	78	69	53	39	35	33	33	30	29	27	27	26	24	24
	327	37	35	32	30	31	31	29	24	107	95	81	67	64	61	64	67	29	30	31	35	35	33	33	32	28	24	23	18	20	19	18	19	96	85	80	71	54	48	51	44	29	29	28	29	31	30	30	30
	328	29	26	26	23	27	20	19	21	91	72	63	60	60	57	57	57	24	26	29	33	35	34	35	33	30	26	32	30	27	28	27	23	101	73	71	60	59	50	52	47	30	29	29	33	32	33	34	35
	329	32	31	32	38	33	24	24	20	103	80	72	59	57	55	51	47	28	28	29	31	32	35	36	36	29	22	23	23	24	23	25	26	99	70	55	60	54	47	42	42	32	28	27	28	30	31	31	30
	330	36	32	32	30	27	30	29	30	106	88	81	72	68	58	52	45	23	24	27	32	28	28	27	27	27	29	31	33	32	28	25	22	105	77	72	60	57	57	55	57	34	29	31	27	29	29	28	29
	331	31	31	27	25	22	19	22	22	103	91	77	73	70	61	60	64	28	30	33	35	34	37	38	40	29	31	31	28	28	31	33	33	103	81	61	60	60	61	58	44	33	34	35	38	35	36	36	35
	332	32	29	24	25	22	21	23	21	94	86	73	61	64	54	47	52	26	26	32	33	34	35	38	35	26	24	23	22	18	22	22	16	106	80	64	57	45	43	37	45	32	32	32	31	32	34	31	30
	333	31	29	27	32	32	24	24	25	94	86	72	66	65	67	58	59	28	29	34	33	32	33	35	35	27	27	23	26	24	23	22	22	96	93	81	56	45	50	58	53	31	29	31	28	30	30	27	26
	334	35	36	35	33	32	32	32	28	105	89	65	61	58	59	49	39	27	26	27	29	31	30	31	32	31	27	25	22	25	21	18	19	97	76	63	53	46	46	42	50	32	31	33	32	33	31	31	33
	335	38	30	34	24	21	21	21	24	98	82	71	63	60	61	55	60	24	28	31	35	37	39	39	40	28	28	24	24	27	24	26	25	99	83	77	66	58	54	53	45	32	28	28	28	28	29	27	26
	336	37	34	30	29	29	33	32	28	104	86	71	55	45	43	51	42	27	30	35	38	39	41	44	43	26	26	24	24	25	27	23	27	98	83	74	55	59	45	43	39	29	27	26	27	26	26	26	27
	337	35	30	32	31	25	26	21	21	103	88	78	75	65	52	45	40	27	30	33	33	35	36	33	30	28	27	24	22	20	19	23	22	94	68	52	51	45	44	38	46	30	33	34	35	35	37	38	39
	338	32	29	30	31	28	20	19	22	96	88	69	68	62	53	51	47	30	33	34	35	36	36	36	38	33	29	32	31	31	29	27	24	101	83	63	58	47	40	40	46	30	31	26	30	33	33	36	38
	339	34	36	38	38	34	27	26	25	102	88	81	69	52	42	40	39	28	29	35	35	34	36	37	38	24	17	18	17	21	19	16	18	103	77	69	57	52	46	47	42	33	32	31	26	25	23	23	23
	340	32	31	31	33	32	29	32	30	105	86	70	62	53	45	43	53	26	26	27	31	29	26	27	25	31	26	25	25	26	26	26	25	110	94	78	62	46	36	39	37	33	35	36	36	36	35	33	31
	341	38	31	32	31	27	25	28	23	104	90	81	59	60	53	54	50	26	28	29	32	34	37	33	31	28	31	24	25	29	32	26	26	103	69	58	54	51	49	41	47	33	31	27	26	29	28	26	28
	342	33	25	25	26	28	27	25	23	94	79	70	55	50	46	44	43	26	28	30	31	32	33	34	34	25	23	27	29	26	28	32	31	106	85	75	59	44	41	42	35	36	37	33	34	35	35	34	31
	343	30	31	27	29	26	24	22	23	94	77	68	62	61	58	51	60	26	31	29	32	29	28	31	30	28	26	22	22	19	18	20	17	107	78	70	55	55	53	49	46	30	30	32	36	37	34	33	32
	344	34	31	31	26	30	35	33	29	91	74	68	64	61	57	48	49	27	31	32	36	37	38	41	39	25	24	20	19	18	20	23	21	84	75	65	49	40	37	43	43	31	29	26	25	29	30	28	30
	345	35	32	31	22	25	24	18	22	106	86	79	69	67	71	65	55	26	27	27	29	30	32	35	37	31	20	22	18	17	20	23	21	111	88	65	57	58	61	58	51	35	32	31	28	27	30	30	31
	346	33	31	31	31	27	27	26	26	94	88	68	61	59	62	64	56	26	28	25	28	31	30	31	32	28	31	25	25	22	21	25	21	100	82	68	60	51	47	44	36	32	31	30	30	30	30	32	30
	347	35	29	28	31	20	18	15	16	101	87	76	67	61	59	56	58	28	29	30	29	29	27	27	25	30	27	28	21	21	22	25	22	101	88	67	56	47	45	41	31	34	34	33	35	35	30	32	32
	348	35	32	35	35	34	32	34	31	99	96	81	72	66	62	55	49	28	29	31	33	32	31	30	32	30	30	26	20	21	16	17	18	105	93	74	59	55	57	57	60	32	32	34	36	36	37	37	38
	349	36	36	32	29	26	27	29	29	97	88	78	73	63	64	60	58	28	31	31	32	36	35	33	32	31	30	25	24	24	26	27	30	94	69	58	48	49	51	54	49	32	31	31	34	32	32	31	27
	350	32	30	28	26	24	23	24	20	99	79	69	61	58	61	53	50	28	30	31	33	34	33	31	29	30	24	25	26	28	29	29	23	104	73	60	55	50	51	50	49	34	34	34	36	35	37	39	40
	351	33	31	31	27	24	28	31	30	94	85	83	75	63	56	51	49	25	27	28	29	31	30	32	34	30	29	27	24	25	24	26	27	88	70	50	45	49	40	39	41	33	35	37	33	36	32	32	35
	352	35	33	34	30	28	25	26	27	106	88	73	70	61	63	56	50	26	29	32	34	36	40	40	40	25	22	21	21	23	25	22	22	101	75	67	58	49	44	44	41	34	35	34	34	33	31	32	30
	353	28	27	31	29	28	24	23	24	112	92	81	69	57	57	52	44	25	23	24	24	27	28	29	31	27	26	25	23	21	22	20	17	100	80	76	68	63	62	57	49	34	34	34	31	28	28	27	28
	354	33	36	32	32	30	25	29	23	110	99	89	78	63	59	60	57	25	23	22	20	18	20	23	23	26	21	16	17	17	15	17	13	91	79	64	46	42	41	42	38	33	34	32	31	30	32	30	28
	355	35	33	35	31	31	26	27	29	98	88	75	65	58	51	55	54	27	30	35	36	34	35	35	33	32	34	34	34	33	31	25	22	93	75	61	51	48	44	38	41	31	31	33	30	30	27	27	30
	356	31	31	25	23	20	19	20	20	94	78	72	66	63	55	55	52	28	31	31	34	37	37	37	40	28	25	21	23	22	23	21	19	102	78	69	51	46	39	43	42	29	26	24	25	25	27	29	29
	357	39	37	33	31	28	25	25	24	100	77	68	65	59	54	45	48	27	28	31	35	33	33	35	38	33	31	24	25	27	25	26	23	114	87	76	66	53	57	52	46	34	29	29	30	33	36	36	30
	358	35	32	31	28	27	27	26	22	107	98	83	68	61	62	53	57	27	29	30	30	28	30	30	28	26	23	21	20	17	25	22	21	100	81	64	47	48	52	44	50	30	30	30	31	30	28	26	26
	359	29	33	30	24	22	20	22	22	102	82	74	67	65	52	55	50	28	27	27	29	29	27	24	25	26	27	27	29	24	24	22	19	102	83	62	52	44	44	41	42	31	33	32	33	35	36	33	36
	360	34	27	26	22	25	25	26	21	84	78	68	61	51	51	56	56	26	26	29	32	33	34	34	33	26	25	27	23	26	26	27	27	102	84	66	62	54	55	50	45	33	27	26	28	27	25	26	28
	361	33	26	27	29	22	22	19	20	97	91	77	68	58	52	46	46	27	29	30	31	30	30	30	27	26	28	30	31	30	27	22	22	100	79	53	43	44	43	36	39	32	33	34	37	37	37	38	33
	362	39	39	40	35	28	24	26	28	93	85	76	66	62	54	55	55	27	28	29	27	27	24	25	28	26	28	27	25	21	22	21	22	110	84	73	62	54	48	45	39	34	32	33	29	29	30	31	32
	363	36	29	26	23	20	20	19	23	109	99	81	67	61	53	49	55	24	24	27	33	32	36	39	42	31	29	27	24	24	27	27	28	88	77	62	50	45	40	40	43	33	35	36	38	40	37	38	38
	364	32	27	26	28	29	31	31	34	102	88	78	69	64	62	64	62	28	29	31	31	32	32	32	31	26	28	30	30	28	22	19	17	96	83	67	57	48	41	42	48	29	33	35	29	30	30	28	23
	365	38	38	30	28	29	25	26	29	94	84	68	67	70	60	54	56	26	25	26	28	28	26	28	26	34	33	28	26	21	23	24	25	91	68	60	52	43	50	47	48	30	33	33	30	31	30	34	35
	366	32	27	30	30	29	26	31	25	105	84	82	74	67	54	47	49	26	26	28	27	29	29	29	30	29	28	29	27	27	27	25	30	100	77	65	61	52	43	44	39	33	32	30	30	32	33	33	34
	367	37	31	30	29	26	27	26	27	102	88	73	66	54	53	50	51	27	27	28	30	29	32	34	33	23	26	25	20	23	27	30	21	89	72	57	48	49	46	48	51	32	33	33	38	41	42	41	42
	368	36	31	29	30	26	16	19	20	98	96	81	79	67	57	55	54	28	26	24	27	27	25	24	26	30	27	29	29	30	32	34	30	104	81	80	65	63	58	55	54	34	34	29	29	28	26	29	28
	369	41	42	35	35	35	34	29	23	92	68	63	63	42	45	37	40	27	30	33	33	35	36	38	38	28	25	24	17	20	22	25	22	111	85	71	62	57	54	48	34	33	34	32	34	36	36	36	34
	370	34	37	33	29	28	22	21	17	102	84	71	68	64	57	58	53	27	29	31	31	31	33	36	36	29	31	30	26	29	30	30	31	100	86	75	74	67	53	46	44	34	31	33	29	28	25	27	28
	371	41	37	34	34	30	31	26	26	101	89	80	63	59	62	61	51	27	31	32	32	36	38	36	37	29	24	17	13	12	14	13	13	91	80	64	54	48	46	46	44	35	35	36	34	34	34	34	34
	372	33	32	30	29	21	19	23	26	94	78	65	61	63	50	48	43	26	30	31	34	32	35	33	33	27	26	28	24	21	19	16	20	103	86	72	58	54	44	37	34	31	30	29	30	31	29	30	31
	373	29	29	31	30	28	21	19	18	87	73	71	66	61	60	55	54	27	31	32	36	38	41	40	42	26	24	22	24	22	22	19	15	99	75	72	60	57	54	50	50	32	34	36	38	39	36	39	37
	374	30	29	28	28	29	27	28	29	103	81	71	67	53	47	48	51	28	30	33	33	34	37	36	35	27	26	25	29	28	26	27	24	92	84	71	66	50	43	39	41	31	27	25	27	27	29	29	28
	375	27	26	27	25	26	27	25	23	102	84	79	67	63	61	53	51	29	30	33	36	37	39	41	42	28	25	24	21	18	16	18	18	97	80	64	51	60	61	58	56	35	37	36	34	34	34	35	31
	376	32	32	26	23	24	24	21	23	101	80	74	66	64	62	49	42	25	29	31	32	34	35	35	37	25	27	26	27	19	23	24	23	102	79	71	67	55	55	61	56	32	31	32	33	35	35	37	38
	377	34	33	27	26	27	26	20	23	95	85	77	69	59	66	58	56	27	29	29	30	32	33	34	35	25	23	23	25	27	24	22	19	107	74	48	43	43	51	49	47	35	35	34	34	34	34	34	27
	378	37	35	36	32	34	30	29	28	87	78	74	70	69	53	46	50	26	27	29	30	29	29	28	29	22	22	23	25	24	21	23	25	91	82	61	52	48	45	41	49	34	36	38	38	38	37	39	40
	379	40	34	38	34	32	34	38	34	102	91	82	69	66	60	67	64	27	27	28	33	34	33	32	31	26	22	21	18	20	20	18	21	93	75	59	53	44	41	45	40	32	33	31	32	34	35	33	34
	380	37	35	28	30	25	27	24	20	97	88	72	66	64	54	51	57	30	32	33	36	40	39	39	39	25	25	25	20	17	18	18	19	97	88	80	59	53	39	38	33	27	27	28	28	28	26	26	29
	381	37	27	27	27	24	25	24	22	100	83	69	58	58	59	58	60	27	28	29	29	29	31	32	34	28	26	21	24	21	20	26	24	91	82	61	46	39	37	41	39	33	32	34	35	35	35	33	29
	382	37	30	32	32	29	30	28	27	108	89	76	69	64	59	49	55	29	28	27	30	29	33	36	38	31	32	29	24	22	20	21	20	100	76	53	49	40	41	39	41	29	33	29	26	26	24	22	20
	383	33	37	33	30	23	27	21	20	102	93	70	66	66	54	57	51	25	24	24	26	28	28	31	29	29	26	24	18	20	21	19	18	99	71	64	60	53	51	46	50	32	34	33	30	29	31	33	32
	384	31	31	30	30	30	30	27	29	102	92	73	65	56	52	52	54	27	27	28	29	31	27	29	28	33	32	30	28	29	29	29	27	96	72	62	56	50	41	42	37	31	34	31	29	31	32	33	38
	385	39	30	25	24	29	28	25	26	94	78	59	49	49	43	43	47	28	30	35	40	36	34	35	35	29	26	28	27	31	29	28	28	103	91	73	62	52	57	46	47	34	35	34	33	32	34	37	40
	386	32	24	25	27	32	32	24	27	96	76	65	65	61	50	54	52	27	26	27	26	25	26	24	24	25	24	22	16	17	13	13	14	100	70	63	53	51	50	43	36	30	30	31	32	31	35	33	32
	387	36	33	33	33	31	29	21	22	94	74	70	65	60	54	55	49	27	29	33	36	37	38	39	39	33	31	28	29	31	33	32	27	106	73	55	47	45	49	46	54	30	28	28	29	29	29	30	28
	388	36	36	34	38	33	32	28	24	105	91	78	73	71	63	56	62	25	28	32	31	33	34	32	32	26	20	22	23	25	26	25	30	97	80	73	55	48	48	55	49	31	30	27	26	25	27	27	28
	389	36	28	25	23	24	25	22	17	89	73	58	61	52	51	49	59	24	25	28	33	29	30	31	32	25	21	20	18	19	20	25	25	92	73	64	54	44	44	38	42	33	38	38	36	36	36	31	31
	390	35	31	31	31	27	26	26	27	107	84	83	76	68	58	60	51	25	26	26	28	28	27	30	33	25	23	22	21	22	23	17	17	102	81	66	70	55	48	40	36	30	27	27	26	26	30	31	31
	391	38	34	31	27	24	23	25	29	100	80	71	53	50	49	42	39	28	29	37	39	41	43	43	44	27	20	17	20	21	20	23	23	92	76	69	54	45	39	44	43	29	30	28	26	23	24	21	21
	392	30	23	21	28	26	20	22	24	108	96	79	80	63	51	52	52	26	29	31	31	30	31	34	34	26	25	23	28	32	32	30	30	98	73	61	44	46	48	48	41	31	33	32	35	34	35	36	37
	393	31	25	20	22	24	26	28	26	96	82	75	62	60	65	60	66	27	27	28	32	33	33	33	35	24	25	21	14	18	15	13	20	92	76	51	46	41	38	33	35	31	32	32	30	29	25	26	22
	394	35	31	33	30	31	25	24	23	103	94	98	86	81	68	58	43	24	25	29	24	22	21	23	24	32	24	22	27	27	28	22	22	90	76	63	51	55	45	50	50	31	28	27	28	25	25	28	25
	395	31	26	18	18	25	24	23	24	95	85	76	66	68	68	65	59	24	24	24	25	25	24	24	26	28	29	23	24	24	25	29	23	102	81	61	51	46	45	51	35	33	32	31	32	33	34	34	33
	396	36	29	28	30	25	26	22	25	100	85	66	51	53	51	47	42	29	30	34	35	36	40	41	40	29	25	23	23	24	24	22	22	93	68	63	52	45	38	35	33	31	26	24	23	26	25	25	26
	397	31	25	24	21	23	21	19	17	92	77	59	54	55	48	46	46	28	31	29	30	29	28	28	29	34	31	27	22	23	23	23	18	106	88	70	59	55	57	51	48	32	30	29	29	33	33	35	36
	398	35	30	27	23	20	19	20	19	108	85	70	65	54	51	50	51	28	30	34	36	38	41	40	44	26	22	22	22	22	25	24	21	111	92	71	53	48	44	49	48	30	29	30	29	30	33	36	36
	399	36	28	26	24	24	25	28	32	96	83	69	62	50	42	34	35	27	24	27	32	31	28	28	28	34	33	32	27	28	27	27	23	92	74	67	52	59	54	47	41	33	31	31	33	33	33	33	29
	400	30	24	21	22	21	24	23	22	107	96	80	64	58	54	54	51	27	29	31	33	37	36	35	34	28	28	29	30	27	28	24	19	86	69	58	53	36	34	18	28	34	36	34	36	35	36	38	38
